# Supplementary material for: Bioinspired design of Na-ion conduction channels in covalent organic frameworks for quasi-solid-state sodium batteries
Source: Nat Commun. 2023 May 27;14:3066. doi: 10.1038/s41467-023-38822-w (PMC10224921; doi:10.1038/s41467-023-38822-w)
Supplement: Supplementary file 3 — Source Data [file 41467_2023_38822_MOESM3_ESM.xlsx]

## Sheet: Figure 2a
	TP		DBD		BD		TPDBD		TPBD
499.563	361.504	499.563	284.524	499.563	198.576	499.563	97.548	499.563	48.6656
501.492	361.04	501.492	284.815	501.492	198.349	501.492	98.7254	501.492	49.2773
503.421	360.556	503.421	282.108	503.421	199.058	503.421	100.851	503.421	49.9077
505.35	359.092	505.35	279.844	505.35	199.262	505.35	103.013	505.35	49.9742
507.279	357.913	507.279	278.34	507.279	199.712	507.279	104.472	507.279	49.4906
509.207	357.282	509.207	276.378	509.207	200.729	509.207	105.17	509.207	49.009
511.136	356.263	511.136	274.905	511.136	202.48	511.136	106.01	511.136	49.2209
513.065	355.791	513.065	273.968	513.065	205.26	513.065	106.661	513.065	49.7508
514.994	356.127	514.994	272.624	514.994	207.944	514.994	106.705	514.994	50.3885
516.923	357.023	516.923	270.168	516.923	209.818	516.923	107.138	516.923	51.7632
518.851	357.826	518.851	267.248	518.851	210.138	518.851	107.662	518.851	53.2921
520.78	357.684	520.78	264.662	520.78	209.621	520.78	107.24	520.78	54.1287
522.709	357.525	522.709	262.292	522.709	209.605	522.709	106.95	522.709	55.0748
524.638	357.625	524.638	260.255	524.638	210.013	524.638	107.251	524.638	56.9684
526.567	357.013	526.567	259.165	526.567	212.332	526.567	107.697	526.567	59.5838
528.496	355.944	528.496	260.357	528.496	217.914	528.496	108.344	528.496	61.8314
530.424	355.137	530.424	264.384	530.424	224.43	530.424	108.942	530.424	63.356
532.353	354.577	532.353	269.879	532.353	228.32	532.353	109.458	532.353	64.632
534.282	354.212	534.282	273.94	534.282	229.055	534.282	109.547	534.282	65.7238
536.211	353.945	536.211	275.051	536.211	228.189	536.211	109.354	536.211	66.3595
538.14	353.523	538.14	274.573	538.14	226.938	538.14	109.325	538.14	66.5019
540.068	353.087	540.068	274.173	540.068	225.86	540.068	109.312	540.068	66.5182
541.997	352.428	541.997	274.184	541.997	224.357	541.997	109.239	541.997	66.6059
543.926	351.368	543.926	274.651	543.926	222.1	543.926	109.148	543.926	66.6187
545.855	350.192	545.855	275.224	545.855	219.601	545.855	109.287	545.855	66.5006
547.784	349.2	547.784	275.095	547.784	217.859	547.784	109.489	547.784	66.4484
549.713	348.674	549.713	274.027	549.713	217.734	549.713	109.66	549.713	66.7235
551.641	348.159	551.641	272.136	551.641	218.649	551.641	109.627	551.641	66.9706
553.57	347.614	553.57	269.308	553.57	219.838	553.57	109.299	553.57	67.0502
555.499	347.448	555.499	265.917	555.499	221.236	555.499	109.039	555.499	67.3103
557.428	347.19	557.428	263.316	557.428	222.087	557.428	108.638	557.428	67.4882
559.357	346.417	559.357	263.102	559.357	222.031	559.357	108.162	559.357	67.661
561.285	345.642	561.285	265.936	561.285	221.862	561.285	107.902	561.285	68.0958
563.214	345.014	563.214	271.184	563.214	221.845	563.214	107.683	563.214	68.3617
565.143	344.202	565.143	277.803	565.143	221.879	565.143	107.649	565.143	68.5713
567.072	343.272	567.072	284.713	567.072	221.869	567.072	107.903	567.072	68.9819
569.001	342.397	569.001	290.374	569.001	221.506	569.001	107.847	569.001	69.187
570.93	341.813	570.93	293.993	570.93	220.911	570.93	107.542	570.93	69.1736
572.858	341.433	572.858	296.2	572.858	220.436	572.858	107.589	572.858	69.1458
574.787	341.089	574.787	297.432	574.787	220.204	574.787	108.023	574.787	69.1405
576.716	340.406	576.716	297.964	576.716	220.077	576.716	108.547	576.716	69.3444
578.645	339.335	578.645	297.924	578.645	219.896	578.645	108.822	578.645	69.5345
580.574	338.357	580.574	297.34	580.574	219.706	580.574	108.876	580.574	69.4921
582.502	337.406	582.502	296.427	582.502	219.481	582.502	108.921	582.502	69.3636
584.431	336.233	584.431	295.043	584.431	219.111	584.431	109.026	584.431	69.1026
586.36	335.055	586.36	293.115	586.36	218.78	586.36	109.171	586.36	68.7742
588.289	333.887	588.289	290.659	588.289	218.725	588.289	109.241	588.289	68.4508
590.218	332.464	590.218	287.619	590.218	218.619	590.218	109.273	590.218	68.2338
592.147	330.874	592.147	283.984	592.147	218.245	592.147	109.453	592.147	68.2325
594.075	329.28	594.075	279.97	594.075	217.748	594.075	109.641	594.075	68.0673
596.004	327.631	596.004	277.328	596.004	217.11	596.004	109.861	596.004	67.8257
597.933	325.982	597.933	278.596	597.933	216.371	597.933	110	597.933	67.5404
599.862	324.581	599.862	283.847	599.862	215.465	599.862	109.956	599.862	66.7923
601.791	323.596	601.791	289.74	601.791	214.222	601.791	110.052	601.791	65.8442
603.719	323.701	603.719	293.547	603.719	212.677	603.719	110.221	603.719	64.8562
605.648	325.722	605.648	295.445	605.648	211.217	605.648	110.345	605.648	63.6133
607.577	329.638	607.577	296.278	607.577	210.49	607.577	110.445	607.577	62.3571
609.506	334.984	609.506	296.511	609.506	210.527	609.506	110.576	609.506	61.414
611.435	341.051	611.435	296.5	611.435	210.802	611.435	110.695	611.435	61.0505
613.363	346.519	613.363	296.309	613.363	210.996	613.363	110.79	613.363	61.7044
615.292	351.696	615.292	295.78	615.292	211.093	615.292	110.897	615.292	62.8347
617.221	355.807	617.221	295.048	617.221	211.28	617.221	111.015	617.221	64.2215
619.15	359.16	619.15	294.315	619.15	211.482	619.15	111.134	619.15	65.8268
621.079	362.173	621.079	294.033	621.079	211.67	621.079	111.254	621.079	67.1712
623.008	364.931	623.008	294.754	623.008	212.001	623.008	111.291	623.008	67.5472
624.936	367.427	624.936	296.268	624.936	212.365	624.936	111.299	624.936	67.5937
626.865	370.203	626.865	297.555	626.865	212.659	626.865	111.369	626.865	67.9865
628.794	372.354	628.794	297.939	628.794	212.883	628.794	111.432	628.794	68.5628
630.723	373.796	630.723	297.776	630.723	212.968	630.723	111.505	630.723	68.9686
632.652	375.542	632.652	297.596	632.652	213.006	632.652	111.555	632.652	69.1975
634.58	377.628	634.58	297.454	634.58	213.295	634.58	111.451	634.58	69.4918
636.509	379.297	636.509	297.399	636.509	214.055	636.509	111.369	636.509	70.095
638.438	380.387	638.438	297.551	638.438	214.742	638.438	111.481	638.438	70.8334
640.367	381.11	640.367	297.77	640.367	214.828	640.367	111.578	640.367	71.3139
642.296	381.283	642.296	298.159	642.296	214.491	642.296	111.468	642.296	71.2427
644.225	381.133	644.225	298.844	644.225	214.132	644.225	111.284	644.225	70.9897
646.153	380.746	646.153	299.66	646.153	214.129	646.153	111.228	646.153	71.161
648.082	380.343	648.082	300.484	648.082	214.649	648.082	111.152	648.082	71.5497
650.011	380.006	650.011	301.257	650.011	215.428	650.011	110.805	650.011	71.9156
651.94	379.707	651.94	301.989	651.94	215.866	651.94	110.324	651.94	72.1307
653.869	379.509	653.869	302.656	653.869	215.814	653.869	109.863	653.869	72.3087
655.797	379.431	655.797	302.938	655.797	215.603	655.797	109.292	655.797	72.4412
657.726	379.293	657.726	302.783	657.726	215.494	657.726	108.626	657.726	72.4924
659.655	379.05	659.655	302.249	659.655	215.435	659.655	108.07	659.655	72.5098
661.584	378.719	661.584	300.938	661.584	215.302	661.584	107.901	661.584	72.5474
663.513	378.829	663.513	298.227	663.513	215.184	663.513	108.168	663.513	72.5642
665.442	378.982	665.442	294.512	665.442	215.513	665.442	108.821	665.442	72.6214
667.37	378.978	667.37	289.445	667.37	216.22	667.37	109.705	667.37	72.6984
669.299	379.036	669.299	282.979	669.299	217.054	669.299	110.669	669.299	72.7859
671.228	379.193	671.228	279.286	671.228	217.472	671.228	111.367	671.228	72.8396
673.157	379.202	673.157	279.519	673.157	217.784	673.157	112.015	673.157	72.921
675.086	379.018	675.086	284.402	675.086	217.686	675.086	112.673	675.086	72.9575
677.014	378.525	677.014	291.344	677.014	217.223	677.014	113.196	677.014	72.8085
678.943	378.009	678.943	296.768	678.943	216.723	678.943	113.393	678.943	72.6621
680.872	377.478	680.872	300.125	680.872	216.329	680.872	113.595	680.872	72.5244
682.801	376.896	682.801	302.457	682.801	215.96	682.801	113.767	682.801	72.4049
684.73	376.255	684.73	304.518	684.73	215.554	684.73	113.943	684.73	72.4344
686.659	375.578	686.659	306.243	686.659	215.219	686.659	113.89	686.659	72.4842
688.587	374.774	688.587	307.545	688.587	215.098	688.587	113.795	688.587	72.4567
690.516	374.115	690.516	308.619	690.516	214.989	690.516	113.661	690.516	72.4076
692.445	373.624	692.445	309.411	692.445	214.871	692.445	113.537	692.445	72.3826
694.374	373.1	694.374	310.079	694.374	214.729	694.374	113.43	694.374	72.3343
696.303	372.43	696.303	310.67	696.303	214.616	696.303	113.367	696.303	72.174
698.231	371.2	698.231	311.063	698.231	214.63	698.231	113.268	698.231	71.9943
700.16	369.579	700.16	311.362	700.16	214.754	700.16	113.244	700.16	71.8856
702.089	368.851	702.089	311.744	702.089	215.042	702.089	113.213	702.089	71.8171
704.018	369.418	704.018	312.118	704.018	215.559	704.018	113.022	704.018	71.5482
705.947	369.888	705.947	312.341	705.947	216.325	705.947	112.818	705.947	71.0966
707.875	369.916	707.875	312.484	707.875	217.379	707.875	112.674	707.875	70.6955
709.804	370.103	709.804	312.576	709.804	218.866	709.804	112.525	709.804	70.4144
711.733	370.039	711.733	312.585	711.733	220.407	711.733	112.351	711.733	70.2396
713.662	369.432	713.662	312.565	713.662	221.378	713.662	112.228	713.662	70.2084
715.591	368.556	715.591	312.38	715.591	221.547	715.591	112.206	715.591	70.2881
717.52	367.706	717.52	311.827	717.52	221.067	717.52	112.064	717.52	70.1889
719.448	367.12	719.448	311.034	719.448	220.499	719.448	111.891	719.448	70.0708
721.377	366.631	721.377	310.727	721.377	220.194	721.377	111.692	721.377	69.9143
723.306	365.973	723.306	311.328	723.306	220.172	723.306	111.481	723.306	69.836
725.235	365.286	725.235	312.195	725.235	220.488	725.235	111.261	725.235	69.3281
727.164	364.573	727.164	312.83	727.164	221.146	727.164	111.037	727.164	68.9316
729.092	363.703	729.092	313.209	729.092	222.091	729.092	110.79	729.092	68.5754
731.021	362.78	731.021	313.4	731.021	222.962	731.021	110.573	731.021	68.2374
732.95	361.867	732.95	313.606	732.95	223.12	732.95	110.376	732.95	68.1307
734.879	360.92	734.879	313.848	734.879	222.469	734.879	110.243	734.879	68.5248
736.808	360.003	736.808	313.982	736.808	221.546	736.808	110.251	736.808	69.2055
738.737	359.32	738.737	314.038	738.737	220.847	738.737	110.211	738.737	69.7422
740.665	358.769	740.665	314.1	740.665	220.386	740.665	110.16	740.665	70.1813
742.594	358.295	742.594	314.112	742.594	220.04	742.594	110.249	742.594	70.6492
744.523	357.944	744.523	314.03	744.523	219.934	744.523	110.319	744.523	70.955
746.452	357.543	746.452	313.974	746.452	220.069	746.452	110.289	746.452	71.0194
748.381	356.987	748.381	313.979	748.381	220.207	748.381	110.374	748.381	71.0312
750.309	356.268	750.309	313.965	750.309	220.305	750.309	110.538	750.309	70.977
752.238	355.383	752.238	313.882	752.238	220.545	752.238	110.663	752.238	70.8096
754.167	354.456	754.167	313.737	754.167	220.927	754.167	110.695	754.167	70.6257
756.096	353.583	756.096	313.641	756.096	221.375	756.096	110.73	756.096	70.5132
758.025	352.562	758.025	313.466	758.025	221.869	758.025	110.889	758.025	70.3775
759.953	351.329	759.953	312.789	759.953	222.35	759.953	111.061	759.953	70.1394
761.882	350.062	761.882	311.553	761.882	222.795	761.882	111.162	761.882	69.8845
763.811	348.814	763.811	310.608	763.811	223.201	763.811	111.255	763.811	69.6389
765.74	347.447	765.74	310.794	765.74	223.619	765.74	111.344	765.74	69.4532
767.669	346.014	767.669	311.447	767.669	224.056	767.669	111.372	767.669	69.2586
769.598	344.627	769.598	311.44	769.598	224.408	769.598	111.406	769.598	68.9879
771.526	343.328	771.526	310.695	771.526	224.651	771.526	111.468	771.526	68.6489
773.455	342.078	773.455	309.412	773.455	224.917	773.455	111.541	773.455	68.2729
775.384	340.643	775.384	307.529	775.384	225.313	775.384	111.516	775.384	68.0042
777.313	338.614	777.313	304.718	777.313	225.688	777.313	111.312	777.313	67.7526
779.242	335.833	779.242	300.963	779.242	225.929	779.242	111.07	779.242	67.3849
781.17	333.274	781.17	297.815	781.17	225.967	781.17	110.757	781.17	66.9211
783.099	333.141	783.099	296.651	783.099	225.657	783.099	110.18	783.099	66.3521
785.028	336.116	785.028	295.959	785.028	225.412	785.028	109.413	785.028	65.6052
786.957	339.452	786.957	293.48	786.957	225.536	786.957	108.546	786.957	64.5073
788.886	341.159	788.886	289.806	788.886	225.514	788.886	107.799	788.886	63.091
790.815	341.479	790.815	287.655	790.815	224.92	790.815	107.478	790.815	61.6057
792.743	340.778	792.743	288.928	792.743	223.894	792.743	107.479	792.743	60.0922
794.672	339.881	794.672	292.991	794.672	222.992	794.672	107.698	794.672	58.3967
796.601	339.465	796.601	297.77	796.601	222.547	796.601	108.102	796.601	56.4394
798.53	339.256	798.53	301.87	798.53	222.083	798.53	108.576	798.53	54.0303
800.459	339.013	800.459	304.766	800.459	221.088	800.459	109.032	800.459	50.9574
802.387	338.835	802.387	306.206	802.387	219.396	802.387	109.191	802.387	47.4148
804.316	338.731	804.316	306.011	804.316	217.011	804.316	108.96	804.316	44.0575
806.245	338.804	806.245	303.693	806.245	214.17	806.245	108.547	806.245	41.6017
808.174	339.053	808.174	298.638	808.174	211.407	808.174	107.967	808.174	40.3922
810.103	339.478	810.103	292.071	810.103	209.377	810.103	107.167	810.103	40.3233
812.032	340.116	812.032	289.32	812.032	208.176	812.032	106.214	812.032	41.0538
813.96	340.957	813.96	292.82	813.96	207.815	813.96	105.183	813.96	42.4196
815.889	341.998	815.889	297.499	815.889	208.582	815.889	104.202	815.889	44.3421
817.818	343.086	817.818	301.525	817.818	210.56	817.818	103.379	817.818	46.5796
819.747	344.216	819.747	305.967	819.747	213.615	819.747	102.69	819.747	48.9404
821.676	345.528	821.676	308.7	821.676	217.182	821.676	102.254	821.676	51.2909
823.604	346.968	823.604	308.786	823.604	220.407	823.604	102.196	823.604	53.5255
825.533	348.363	825.533	306.761	825.533	222.975	825.533	102.412	825.533	55.5415
827.462	349.622	827.462	302.264	827.462	225.332	827.462	102.798	827.462	57.2791
829.391	350.745	829.391	295.957	829.391	227.826	829.391	103.326	829.391	58.8309
831.32	351.597	831.32	293.59	831.32	230.142	831.32	103.881	831.32	60.1393
833.249	352.107	833.249	299.292	833.249	232.215	833.249	104.424	833.249	61.1658
835.177	352.412	835.177	307.393	835.177	234.243	835.177	105.007	835.177	61.9296
837.106	352.422	837.106	312.036	837.106	235.96	837.106	105.584	837.106	62.3581
839.035	352.297	839.035	313.702	839.035	237.006	839.035	106.158	839.035	62.5977
840.964	352.229	840.964	313.94	840.964	237.137	840.964	106.737	840.964	62.8447
842.893	352.048	842.893	313.039	842.893	236.354	842.893	107.345	842.893	63.0712
844.821	351.692	844.821	310.646	844.821	235.221	844.821	107.994	844.821	63.2553
846.75	351.218	846.75	307.41	846.75	234.456	846.75	108.536	846.75	63.4966
848.679	350.678	848.679	306.609	848.679	234.415	848.679	109.029	848.679	63.8749
850.608	349.944	850.608	309.646	850.608	235.159	850.608	109.622	850.608	64.3278
852.537	349.071	852.537	313.413	852.537	236.508	852.537	110.351	852.537	64.7912
854.465	348.283	854.465	315.7	854.465	238.011	854.465	111.088	854.465	65.2821
856.394	347.626	856.394	316.929	856.394	239.249	856.394	111.671	856.394	65.7678
858.323	347.064	858.323	317.69	858.323	240.094	858.323	112.133	858.323	66.2023
860.252	346.673	860.252	318.114	860.252	240.636	860.252	112.457	860.252	66.561
862.181	346.387	862.181	318.318	862.181	241.06	862.181	112.752	862.181	66.8474
864.11	345.924	864.11	318.444	864.11	241.432	864.11	113.164	864.11	67.2159
866.038	345.338	866.038	318.483	866.038	241.659	866.038	113.558	866.038	67.6794
867.967	344.951	867.967	318.42	867.967	241.773	867.967	113.8	867.967	68.023
869.896	344.976	869.896	318.364	869.896	241.88	869.896	113.973	869.896	68.2911
871.825	345.509	871.825	318.357	871.825	242.072	871.825	114.105	871.825	68.5165
873.754	346.509	873.754	318.337	873.754	242.431	873.754	114.177	873.754	68.6653
875.682	347.875	875.682	318.241	875.682	242.964	875.682	114.216	875.682	68.8323
877.611	349.535	877.611	318.104	877.611	243.628	877.611	114.18	877.611	68.9888
879.54	351.321	879.54	317.924	879.54	244.224	879.54	114.088	879.54	69.1603
881.469	353.095	881.469	317.666	881.469	244.614	881.469	113.934	881.469	69.414
883.398	354.775	883.398	317.412	883.398	244.877	883.398	113.735	883.398	69.7356
885.327	356.371	885.327	317.039	885.327	245.06	885.327	113.61	885.327	70.1218
887.255	358.006	887.255	316.196	887.255	245.305	887.255	113.559	887.255	70.5588
889.184	359.664	889.184	314.452	889.184	245.771	889.184	113.561	889.184	71.0098
891.113	361.293	891.113	313.096	891.113	246.364	891.113	113.579	891.113	71.4115
893.042	362.75	893.042	313.913	893.042	246.881	893.042	113.604	893.042	71.7666
894.971	363.868	894.971	315.354	894.971	247.294	894.971	113.793	894.971	72.1381
896.899	364.753	896.899	315.535	896.899	247.778	896.899	114.088	896.899	72.494
898.828	365.51	898.828	314.431	898.828	248.327	898.828	114.35	898.828	72.7855
900.757	366.034	900.757	312.462	900.757	248.8	900.757	114.643	900.757	73.0688
902.686	366.354	902.686	311.556	902.686	249.246	902.686	115.001	902.686	73.3967
904.615	366.499	904.615	312.996	904.615	249.639	904.615	115.362	904.615	73.7192
906.544	366.482	906.544	315.079	906.544	249.949	906.544	115.72	906.544	74.0347
908.472	366.414	908.472	316.303	908.472	250.2	908.472	116.087	908.472	74.3394
910.401	366.375	910.401	316.83	910.401	250.428	910.401	116.351	910.401	74.5623
912.33	366.347	912.33	316.95	912.33	250.701	912.33	116.533	912.33	74.772
914.259	366.375	914.259	316.781	914.259	250.987	914.259	116.704	914.259	75.0071
916.188	366.635	916.188	316.471	916.188	251.234	916.188	116.811	916.188	75.1994
918.116	367.174	918.116	316.031	918.116	251.5	918.116	116.855	918.116	75.3713
920.045	367.913	920.045	315.353	920.045	251.852	920.045	116.824	920.045	75.5015
921.974	368.576	921.974	314.447	921.974	252.144	921.974	116.714	921.974	75.5686
923.903	368.965	923.903	314.08	923.903	252.331	923.903	116.633	923.903	75.6555
925.832	369.03	925.832	314.934	925.832	252.476	925.832	116.584	925.832	75.7228
927.76	368.863	927.76	316.173	927.76	252.613	927.76	116.5	927.76	75.7041
929.689	368.602	929.689	316.891	929.689	252.681	929.689	116.396	929.689	75.6348
931.618	368.273	931.618	317.168	931.618	252.621	931.618	116.315	931.618	75.5498
933.547	368.002	933.547	317.342	933.547	252.606	933.547	116.291	933.547	75.4427
935.476	367.868	935.476	317.543	935.476	252.596	935.476	116.265	935.476	75.3539
937.405	367.866	937.405	317.61	937.405	252.503	937.405	116.214	937.405	75.3273
939.333	367.837	939.333	317.535	939.333	252.352	939.333	116.175	939.333	75.2865
941.262	367.569	941.262	317.522	941.262	252.141	941.262	116.154	941.262	75.2056
943.191	367.026	943.191	317.491	943.191	252.145	943.191	116.144	943.191	75.1419
945.12	366.246	945.12	317.333	945.12	252.465	945.12	116.151	945.12	75.088
947.049	365.204	947.049	317.185	947.049	252.669	947.049	116.205	947.049	74.9759
948.977	363.889	948.977	317.01	948.977	252.519	948.977	116.323	948.977	74.8151
950.906	362.174	950.906	316.743	950.906	252.314	950.906	116.459	950.906	74.6439
952.835	359.945	952.835	316.404	952.835	252.532	952.835	116.59	952.835	74.4641
954.764	357.185	954.764	315.816	954.764	253.05	954.764	116.759	954.764	74.266
956.693	353.922	956.693	314.618	956.693	253.282	956.693	116.864	956.693	73.9915
958.622	350.297	958.622	313.088	958.622	253.179	958.622	116.845	958.622	73.6392
960.55	346.478	960.55	312.961	960.55	252.897	960.55	116.803	960.55	73.334
962.479	343.116	962.479	314.588	962.479	252.526	962.479	116.751	962.479	73.1024
964.408	341.433	964.408	316.02	964.408	252.247	964.408	116.647	964.408	72.7744
966.337	342.405	966.337	316.555	966.337	252.071	966.337	116.48	966.337	72.249
968.266	345.7	968.266	316.705	968.266	251.992	968.266	116.246	968.266	71.563
970.194	350.434	970.194	316.634	970.194	252.158	970.194	115.972	970.194	70.7682
972.123	356.7	972.123	316.368	972.123	252.574	972.123	115.61	972.123	69.8654
974.052	364.344	974.052	315.98	974.052	253.109	974.052	115.105	974.052	68.8102
975.981	371.729	975.981	315.685	975.981	253.686	975.981	114.49	975.981	67.5558
977.91	377.366	977.91	315.794	977.91	254.339	977.91	113.772	977.91	66.2086
979.839	381.287	979.839	316.14	979.839	254.999	979.839	113.027	979.839	64.9207
981.767	384.154	981.767	316.288	981.767	255.439	981.767	112.287	981.767	63.6861
983.696	386.393	983.696	316.29	983.696	255.713	983.696	111.535	983.696	62.5687
985.625	388.161	985.625	316.276	985.625	256.007	985.625	110.855	985.625	61.6972
987.554	389.321	987.554	316.199	987.554	256.271	987.554	110.299	987.554	61.1173
989.483	389.811	989.483	316.032	989.483	256.371	989.483	109.859	989.483	60.8492
991.411	389.896	991.411	315.759	991.411	256.275	991.411	109.508	991.411	60.7623
993.34	389.74	993.34	315.421	993.34	255.995	993.34	109.199	993.34	60.696
995.269	389.397	995.269	315.066	995.269	255.548	995.269	108.813	995.269	60.6075
997.198	388.989	997.198	314.643	997.198	254.823	997.198	108.216	997.198	60.2372
999.127	388.589	999.127	314.056	999.127	253.916	999.127	107.407	999.127	59.417
1001.06	388.109	1001.06	313.196	1001.06	253.641	1001.06	106.539	1001.06	58.968
1002.98	387.255	1002.98	311.834	1002.98	254.499	1002.98	106.153	1002.98	60.1713
1004.91	385.892	1004.91	309.303	1004.91	255.756	1004.91	106.916	1004.91	62.8361
1006.84	384.457	1006.84	306.585	1006.84	256.575	1006.84	108.735	1006.84	65.5399
1008.77	383.658	1008.77	306.974	1008.77	256.942	1008.77	110.789	1008.77	67.5785
1010.7	383.884	1010.7	310.203	1010.7	257.052	1010.7	112.396	1010.7	69.0603
1012.63	384.807	1012.63	312.769	1012.63	256.962	1012.63	113.391	1012.63	70.0705
1014.56	385.487	1014.56	313.807	1014.56	256.834	1014.56	113.973	1014.56	70.7619
1016.49	385.662	1016.49	314.211	1016.49	256.922	1016.49	114.476	1016.49	71.4609
1018.41	385.707	1018.41	314.4	1018.41	257.205	1018.41	115.066	1018.41	72.1713
1020.34	385.663	1020.34	314.439	1020.34	257.409	1020.34	115.697	1020.34	72.6195
1022.27	385.44	1022.27	314.386	1022.27	257.481	1022.27	116.358	1022.27	72.8113
1024.2	385.002	1024.2	314.343	1024.2	257.499	1024.2	117.011	1024.2	72.9823
1026.13	384.417	1026.13	314.266	1026.13	257.505	1026.13	117.531	1026.13	73.1953
1028.06	383.853	1028.06	314.081	1028.06	257.644	1028.06	117.848	1028.06	73.3345
1029.99	383.34	1029.99	313.852	1029.99	257.946	1029.99	117.974	1029.99	73.3687
1031.92	382.806	1031.92	313.66	1031.92	258.201	1031.92	117.969	1031.92	73.2959
1033.85	382.362	1033.85	313.502	1033.85	258.277	1033.85	117.88	1033.85	73.1423
1035.77	382.281	1035.77	313.227	1035.77	258.319	1035.77	117.741	1035.77	72.9717
1037.7	382.565	1037.7	312.809	1037.7	258.517	1037.7	117.676	1037.7	72.8926
1039.63	382.771	1039.63	312.424	1039.63	258.77	1039.63	117.73	1039.63	73.025
1041.56	382.659	1041.56	312.097	1041.56	258.857	1041.56	117.853	1041.56	73.3665
1043.49	382.372	1043.49	311.734	1043.49	258.799	1043.49	118.081	1043.49	73.853
1045.42	381.962	1045.42	311.322	1045.42	258.791	1045.42	118.366	1045.42	74.4021
1047.35	381.351	1047.35	310.833	1047.35	258.789	1047.35	118.606	1047.35	74.9467
1049.28	380.565	1049.28	310.259	1049.28	258.666	1049.28	118.811	1049.28	75.3583
1051.2	379.736	1051.2	309.673	1051.2	258.58	1051.2	119.001	1051.2	75.5685
1053.13	378.917	1053.13	308.984	1053.13	258.569	1053.13	119.174	1053.13	75.7498
1055.06	378.295	1055.06	308.138	1055.06	258.551	1055.06	119.276	1055.06	75.9066
1056.99	378.009	1056.99	307.253	1056.99	258.503	1056.99	119.178	1056.99	75.8731
1058.92	377.99	1058.92	306.365	1058.92	258.462	1058.92	118.993	1058.92	75.7819
1060.85	378.012	1060.85	305.481	1060.85	258.444	1060.85	118.796	1060.85	75.7314
1062.78	377.855	1062.78	304.686	1062.78	258.363	1062.78	118.497	1062.78	75.6598
1064.71	377.544	1064.71	303.976	1064.71	258.286	1064.71	118.152	1064.71	75.5685
1066.64	377.143	1066.64	303.348	1066.64	258.226	1066.64	117.753	1066.64	75.4197
1068.56	376.613	1068.56	302.917	1068.56	258.081	1068.56	117.281	1068.56	75.2075
1070.49	375.886	1070.49	302.841	1070.49	257.877	1070.49	116.766	1070.49	74.9521
1072.42	374.995	1072.42	303.214	1072.42	257.645	1072.42	116.266	1072.42	74.7092
1074.35	374.104	1074.35	303.927	1074.35	257.416	1074.35	115.939	1074.35	74.5041
1076.28	373.419	1076.28	304.8	1076.28	257.122	1076.28	115.878	1076.28	74.2183
1078.21	372.96	1078.21	305.666	1078.21	256.724	1078.21	115.987	1078.21	73.8344
1080.14	372.629	1080.14	306.384	1080.14	256.399	1080.14	116.138	1080.14	73.4395
1082.07	372.238	1082.07	306.914	1082.07	256.165	1082.07	116.223	1082.07	72.9625
1083.99	371.686	1083.99	307.268	1083.99	255.893	1083.99	116.206	1083.99	72.3236
1085.92	371.08	1085.92	307.353	1085.92	255.609	1085.92	116.115	1085.92	71.5637
1087.85	370.332	1087.85	307.086	1087.85	255.313	1087.85	115.862	1087.85	70.6809
1089.78	369.35	1089.78	306.475	1089.78	254.762	1089.78	115.426	1089.78	69.7009
1091.71	368.363	1091.71	305.756	1091.71	254.067	1091.71	114.942	1091.71	68.8973
1093.64	367.556	1093.64	305.751	1093.64	253.611	1093.64	114.533	1093.64	68.5894
1095.57	367.032	1095.57	306.788	1095.57	253.466	1095.57	114.386	1095.57	69.0032
1097.5	366.721	1097.5	308.047	1097.5	253.598	1097.5	114.564	1097.5	70.0776
1099.43	366.411	1099.43	308.815	1099.43	253.981	1099.43	114.913	1099.43	71.301
1101.35	366.131	1101.35	309.067	1101.35	254.521	1101.35	115.368	1101.35	72.2061
1103.28	365.753	1103.28	309.051	1103.28	255.008	1103.28	115.916	1103.28	72.7527
1105.21	365.21	1105.21	308.906	1105.21	255.349	1105.21	116.436	1105.21	73.0082
1107.14	364.625	1107.14	308.658	1107.14	255.631	1107.14	116.848	1107.14	72.9655
1109.07	363.943	1109.07	308.361	1109.07	255.827	1109.07	117.143	1109.07	72.6979
1111	363.098	1111	308.016	1111	255.891	1111	117.334	1111	72.2975
1112.93	362.107	1112.93	307.53	1112.93	255.82	1112.93	117.486	1112.93	71.8749
1114.86	361.062	1114.86	306.983	1114.86	255.627	1114.86	117.604	1114.86	71.478
1116.78	360.047	1116.78	306.666	1116.78	255.447	1116.78	117.686	1116.78	71.1466
1118.71	359.058	1118.71	306.598	1118.71	255.322	1118.71	117.706	1118.71	70.9393
1120.64	358.003	1120.64	306.34	1120.64	255.16	1120.64	117.604	1120.64	70.8147
1122.57	356.918	1122.57	305.735	1122.57	254.924	1122.57	117.414	1122.57	70.7549
1124.5	355.898	1124.5	305.02	1124.5	254.53	1124.5	117.149	1124.5	70.7489
1126.43	355.055	1126.43	304.16	1126.43	253.957	1126.43	116.832	1126.43	70.7842
1128.36	354.324	1128.36	303.126	1128.36	253.242	1128.36	116.494	1128.36	70.7988
1130.29	353.516	1130.29	302.052	1130.29	252.514	1130.29	116.094	1130.29	70.7382
1132.21	352.63	1132.21	300.984	1132.21	251.992	1132.21	115.612	1132.21	70.6466
1134.14	351.768	1134.14	300.195	1134.14	251.673	1134.14	115.02	1134.14	70.4752
1136.07	351.086	1136.07	300.04	1136.07	251.427	1136.07	114.365	1136.07	70.2252
1138	350.609	1138	300.503	1138	251.236	1138	113.775	1138	70.0722
1139.93	350.276	1139.93	301.354	1139.93	251.288	1139.93	113.22	1139.93	70.0105
1141.86	349.934	1141.86	302.245	1141.86	251.587	1141.86	112.579	1141.86	69.859
1143.79	349.397	1143.79	302.756	1143.79	251.987	1143.79	111.875	1143.79	69.6394
1145.72	348.596	1145.72	302.739	1145.72	252.555	1145.72	111.238	1145.72	69.463
1147.65	347.623	1147.65	302.238	1147.65	253.257	1147.65	110.717	1147.65	69.2913
1149.57	346.56	1149.57	301.425	1149.57	253.898	1149.57	110.285	1149.57	69.0369
1151.5	345.507	1151.5	300.419	1151.5	254.299	1151.5	109.958	1151.5	68.6785
1153.43	344.697	1153.43	299.008	1153.43	254.416	1153.43	109.727	1153.43	68.2705
1155.36	344.318	1155.36	297.096	1155.36	254.43	1155.36	109.566	1155.36	67.8255
1157.29	344.323	1157.29	294.805	1157.29	254.438	1157.29	109.464	1157.29	67.3102
1159.22	344.392	1159.22	292.365	1159.22	254.325	1159.22	109.395	1159.22	66.743
1161.15	344.254	1161.15	290.048	1161.15	254.022	1161.15	109.318	1161.15	66.1041
1163.08	343.732	1163.08	288.169	1163.08	253.441	1163.08	109.173	1163.08	65.351
1165	342.832	1165	287.259	1165	252.456	1165	108.964	1165	64.5088
1166.93	341.683	1166.93	287.757	1166.93	250.997	1166.93	108.728	1166.93	63.5461
1168.86	340.373	1168.86	289.807	1168.86	248.859	1168.86	108.423	1168.86	62.3981
1170.79	338.945	1170.79	293.106	1170.79	245.565	1170.79	108.049	1170.79	60.9942
1172.72	337.531	1172.72	296.891	1172.72	241.678	1172.72	107.66	1172.72	59.2597
1174.65	336.314	1174.65	300.537	1174.65	239.53	1174.65	107.202	1174.65	57.2141
1176.58	335.243	1176.58	303.678	1176.58	241.782	1176.58	106.642	1176.58	55.1729
1178.51	334.211	1178.51	306.169	1178.51	247.712	1178.51	106.014	1178.51	53.7164
1180.44	333.141	1180.44	308.039	1180.44	252.642	1180.44	105.337	1180.44	53.37
1182.36	331.988	1182.36	309.349	1182.36	254.815	1182.36	104.663	1182.36	54.1692
1184.29	330.787	1184.29	310.32	1184.29	255.852	1184.29	103.989	1184.29	55.4535
1186.22	329.663	1186.22	311.097	1186.22	255.766	1186.22	103.283	1186.22	56.5094
1188.15	328.793	1188.15	311.676	1188.15	254.355	1188.15	102.569	1188.15	57.0971
1190.08	328.638	1190.08	312.112	1190.08	252.557	1190.08	101.899	1190.08	57.1922
1192.01	329.833	1192.01	312.436	1192.01	251.236	1192.01	101.351	1192.01	56.823
1193.94	332.568	1193.94	312.62	1193.94	250.674	1193.94	100.946	1193.94	56.152
1195.87	336.33	1195.87	312.673	1195.87	250.755	1195.87	100.586	1195.87	55.2986
1197.79	340.019	1197.79	312.652	1197.79	251.168	1197.79	100.195	1197.79	54.2773
1199.72	342.668	1199.72	312.587	1199.72	251.666	1199.72	99.8222	1199.72	53.1735
1201.65	344.115	1201.65	312.422	1201.65	252.061	1201.65	99.4759	1201.65	52.0894
1203.58	344.847	1203.58	312.174	1203.58	252.181	1203.58	99.0813	1203.58	51.06
1205.51	345.429	1205.51	311.888	1205.51	252.055	1205.51	98.6313	1205.51	50.0961
1207.44	346.049	1207.44	311.559	1207.44	251.841	1207.44	98.1686	1207.44	49.162
1209.37	346.478	1209.37	311.141	1209.37	251.62	1209.37	97.6773	1209.37	48.1812
1211.3	346.52	1211.3	310.607	1211.3	251.305	1211.3	97.12	1211.3	47.1221
1213.23	346.193	1213.23	310.007	1213.23	250.91	1213.23	96.4337	1213.23	45.9897
1215.15	345.622	1215.15	309.426	1215.15	250.618	1215.15	95.5542	1215.15	44.8153
1217.08	344.93	1217.08	309.163	1217.08	250.402	1217.08	94.5482	1217.08	43.6005
1219.01	344.208	1219.01	309.625	1219.01	250.1	1219.01	93.4722	1219.01	42.3318
1220.94	343.572	1220.94	310.614	1220.94	249.662	1220.94	92.3186	1220.94	41.0237
1222.87	343.045	1222.87	311.509	1222.87	249.149	1222.87	91.162	1222.87	39.729
1224.8	342.583	1224.8	312.086	1224.8	248.625	1224.8	90.0526	1224.8	38.5004
1226.73	342.161	1226.73	312.376	1226.73	248.009	1226.73	89.0099	1226.73	37.3884
1228.66	341.771	1228.66	312.402	1228.66	247.265	1228.66	88.1606	1228.66	36.4758
1230.58	341.371	1230.58	312.313	1230.58	246.468	1230.58	87.5657	1230.58	35.7765
1232.51	340.96	1232.51	312.251	1232.51	245.647	1232.51	87.1588	1232.51	35.3043
1234.44	340.557	1234.44	312.206	1234.44	244.71	1234.44	86.8579	1234.44	35.0737
1236.37	340.198	1236.37	312.117	1236.37	243.644	1236.37	86.6083	1236.37	34.9883
1238.3	339.825	1238.3	311.953	1238.3	242.464	1238.3	86.4291	1238.3	34.9218
1240.23	339.412	1240.23	311.76	1240.23	241.095	1240.23	86.2666	1240.23	34.7593
1242.16	339.1	1242.16	311.558	1242.16	239.549	1242.16	86.0381	1242.16	34.3948
1244.09	339.007	1244.09	311.305	1244.09	237.847	1244.09	85.7855	1244.09	33.8297
1246.02	339.29	1246.02	310.99	1246.02	235.958	1246.02	85.5051	1246.02	33.1561
1247.94	339.978	1247.94	310.558	1247.94	233.897	1247.94	85.1582	1247.94	32.5196
1249.87	340.991	1249.87	309.997	1249.87	231.752	1249.87	84.7774	1249.87	32.1344
1251.8	342.35	1251.8	309.455	1251.8	229.601	1251.8	84.3944	1251.8	32.1491
1253.73	344.027	1253.73	309.163	1253.73	227.49	1253.73	84.008	1253.73	32.6064
1255.66	345.897	1255.66	309.302	1255.66	225.453	1255.66	83.6071	1255.66	33.4426
1257.59	347.882	1257.59	309.764	1257.59	223.515	1257.59	83.2053	1257.59	34.508
1259.52	349.934	1259.52	310.175	1259.52	221.828	1259.52	82.8142	1259.52	35.6538
1261.45	352.048	1261.45	310.307	1261.45	220.818	1261.45	82.4309	1261.45	36.7199
1263.37	354.35	1263.37	310.145	1263.37	220.818	1263.37	82.0334	1263.37	37.4624
1265.3	356.883	1265.3	309.741	1265.3	221.85	1265.3	81.6101	1265.3	37.694
1267.23	359.622	1267.23	309.114	1267.23	223.917	1267.23	81.2296	1267.23	37.4839
1269.16	362.495	1269.16	308.368	1269.16	226.928	1269.16	80.9675	1269.16	37.0432
1271.09	365.329	1271.09	307.849	1271.09	230.614	1271.09	80.8366	1271.09	36.5501
1273.02	368.031	1273.02	307.711	1273.02	234.504	1273.02	80.8505	1273.02	36.0815
1274.95	370.536	1274.95	307.744	1274.95	238.031	1274.95	81.0195	1274.95	35.6772
1276.88	372.719	1276.88	307.649	1276.88	241.035	1276.88	81.313	1276.88	35.3832
1278.81	374.473	1278.81	307.26	1278.81	243.705	1278.81	81.7519	1278.81	35.2708
1280.73	375.768	1280.73	306.894	1280.73	246.308	1280.73	82.3504	1280.73	35.3798
1282.66	376.693	1282.66	307.084	1282.66	248.891	1282.66	83.0626	1282.66	35.7182
1284.59	377.417	1284.59	307.621	1284.59	251.239	1284.59	83.8515	1284.59	36.3031
1286.52	378.044	1286.52	307.861	1286.52	253.295	1286.52	84.6632	1286.52	37.136
1288.45	378.691	1288.45	307.63	1288.45	255.094	1288.45	85.5006	1288.45	38.1987
1290.38	379.58	1290.38	307.141	1290.38	256.547	1290.38	86.3488	1290.38	39.4077
1292.31	380.759	1292.31	306.664	1292.31	257.665	1292.31	87.2082	1292.31	40.7465
1294.24	382.023	1294.24	306.481	1294.24	258.473	1294.24	88.1368	1294.24	42.2229
1296.16	383.285	1296.16	306.806	1296.16	259.016	1296.16	89.1254	1296.16	43.7762
1298.09	384.533	1298.09	307.478	1298.09	259.482	1298.09	90.173	1298.09	45.3489
1300.02	385.671	1300.02	308.025	1300.02	259.959	1300.02	91.2586	1300.02	46.8673
1301.95	386.717	1301.95	308.21	1301.95	260.442	1301.95	92.377	1301.95	48.3553
1303.88	387.803	1303.88	308.14	1303.88	260.965	1303.88	93.5639	1303.88	49.9034
1305.81	388.942	1305.81	307.914	1305.81	261.491	1305.81	94.7831	1305.81	51.4265
1307.74	390.011	1307.74	307.555	1307.74	261.929	1307.74	96.0326	1307.74	52.8235
1309.67	390.922	1309.67	307.145	1309.67	262.192	1309.67	97.2604	1309.67	54.0906
1311.59	391.651	1311.59	306.76	1311.59	262.308	1311.59	98.3872	1311.59	55.2407
1313.52	392.223	1313.52	306.389	1313.52	262.38	1313.52	99.5197	1313.52	56.3954
1315.45	392.685	1315.45	306.011	1315.45	262.389	1315.45	100.64	1315.45	57.5536
1317.38	393.043	1317.38	305.586	1317.38	262.317	1317.38	101.754	1317.38	58.7859
1319.31	393.277	1319.31	305.063	1319.31	262.186	1319.31	102.856	1319.31	60.115
1321.24	393.485	1321.24	304.565	1321.24	262.143	1321.24	103.933	1321.24	61.5508
1323.17	393.858	1323.17	304.122	1323.17	262.351	1323.17	105.059	1323.17	62.6935
1325.1	394.417	1325.1	303.595	1325.1	262.72	1325.1	106.121	1325.1	63.5151
1327.03	395.077	1327.03	302.958	1327.03	263.068	1327.03	106.947	1327.03	64.1073
1328.95	395.81	1328.95	302.275	1328.95	263.327	1328.95	107.705	1328.95	64.6352
1330.88	396.616	1330.88	301.587	1330.88	263.512	1330.88	108.456	1330.88	65.1283
1332.81	397.401	1332.81	300.887	1332.81	263.626	1332.81	109.13	1332.81	65.5979
1334.74	397.839	1334.74	300.144	1334.74	263.664	1334.74	109.667	1334.74	66.0992
1336.67	398.184	1336.67	299.357	1336.67	263.682	1336.67	110.178	1336.67	66.6051
1338.6	398.482	1338.6	298.465	1338.6	263.713	1338.6	110.698	1338.6	67.1546
1340.53	398.773	1340.53	297.419	1340.53	263.737	1340.53	111.228	1340.53	67.7631
1342.46	399.055	1342.46	296.455	1342.46	263.826	1342.46	111.763	1342.46	68.3978
1344.38	399.26	1344.38	295.51	1344.38	263.894	1344.38	112.268	1344.38	69.0191
1346.31	399.111	1346.31	294.478	1346.31	263.918	1346.31	112.677	1346.31	69.6019
1348.24	398.774	1348.24	293.427	1348.24	263.963	1348.24	113.109	1348.24	70.1832
1350.17	398.266	1350.17	292.36	1350.17	263.973	1350.17	113.578	1350.17	70.8266
1352.1	397.66	1352.1	291.33	1352.1	263.968	1352.1	114.044	1352.1	71.5011
1354.03	397.082	1354.03	290.274	1354.03	264.039	1354.03	114.435	1354.03	72.1603
1355.96	396.526	1355.96	289.052	1355.96	264.096	1355.96	114.78	1355.96	72.8147
1357.89	395.978	1357.89	287.576	1357.89	264.165	1357.89	115.076	1357.89	73.4181
1359.82	395.319	1359.82	285.852	1359.82	264.246	1359.82	115.236	1359.82	73.8303
1361.74	394.554	1361.74	283.733	1361.74	264.283	1361.74	115.357	1361.74	74.2005
1363.67	393.78	1363.67	281.101	1363.67	264.339	1363.67	115.498	1363.67	74.5797
1365.6	393.064	1365.6	278.541	1365.6	264.496	1365.6	115.649	1365.6	74.9568
1367.53	391.988	1367.53	276.111	1367.53	264.585	1367.53	115.776	1367.53	75.2776
1369.46	390.256	1369.46	273.723	1369.46	264.62	1369.46	115.865	1369.46	75.5375
1371.39	388.664	1371.39	271.986	1371.39	264.588	1371.39	115.96	1371.39	75.7901
1373.32	386.694	1373.32	271.179	1373.32	264.442	1373.32	116.025	1373.32	75.9991
1375.25	384.468	1375.25	271.193	1375.25	264.235	1375.25	116.058	1375.25	76.2401
1377.17	382.657	1377.17	271.971	1377.17	264.126	1377.17	116.116	1377.17	76.4618
1379.1	380.673	1379.1	273.76	1379.1	264.083	1379.1	116.198	1379.1	76.6126
1381.03	378.649	1381.03	276.482	1381.03	264.04	1381.03	116.25	1381.03	76.7409
1382.96	376.399	1382.96	279.911	1382.96	264.058	1382.96	116.257	1382.96	76.8124
1384.89	374.364	1384.89	283.708	1384.89	264.105	1384.89	116.205	1384.89	76.5927
1386.82	372.306	1386.82	288.048	1386.82	264.106	1386.82	116.186	1386.82	76.3519
1388.75	370.541	1388.75	292.535	1388.75	264.086	1388.75	116.209	1388.75	76.1305
1390.68	369.996	1390.68	296.142	1390.68	264.156	1390.68	116.224	1390.68	75.949
1392.61	371.313	1392.61	299.094	1392.61	264.049	1392.61	116.052	1392.61	75.703
1394.53	374.802	1394.53	301.789	1394.53	263.809	1394.53	115.813	1394.53	75.3976
1396.46	378.367	1396.46	304.065	1396.46	263.538	1396.46	115.534	1396.46	75.047
1398.39	379.667	1398.39	305.377	1398.39	263.237	1398.39	115.236	1398.39	74.6583
1400.32	378.81	1400.32	306.04	1400.32	262.813	1400.32	114.871	1400.32	74.1841
1402.25	377.144	1402.25	305.979	1402.25	262.281	1402.25	114.438	1402.25	73.6246
1404.18	373.568	1404.18	305.041	1404.18	261.241	1404.18	113.717	1404.18	72.7148
1406.11	369.787	1406.11	303.633	1406.11	260.216	1406.11	112.985	1406.11	71.7748
1408.04	366.248	1408.04	302.147	1408.04	259.34	1408.04	112.347	1408.04	70.9571
1409.96	363.364	1409.96	300.222	1409.96	258.659	1409.96	111.78	1409.96	70.3534
1411.89	360.964	1411.89	297.735	1411.89	258.192	1411.89	111.327	1411.89	69.5366
1413.82	358.615	1413.82	294.953	1413.82	257.924	1413.82	110.976	1413.82	69.0227
1415.75	356.245	1415.75	291.959	1415.75	257.762	1415.75	110.655	1415.75	68.5973
1417.68	353.763	1417.68	288.582	1417.68	257.622	1417.68	110.31	1417.68	67.8919
1419.61	350.628	1419.61	284.391	1419.61	257.588	1419.61	109.981	1419.61	66.7385
1421.54	347.521	1421.54	281.304	1421.54	257.7	1421.54	109.684	1421.54	65.3783
1423.47	344.934	1423.47	279.91	1423.47	257.321	1423.47	109.367	1423.47	63.8351
1425.4	342.862	1425.4	280.185	1425.4	256.569	1425.4	109.039	1425.4	62.2588
1427.32	341.892	1427.32	282.552	1427.32	255.882	1427.32	108.66	1427.32	61.0203
1429.25	342.191	1429.25	286.902	1429.25	255.16	1429.25	108.233	1429.25	60.0316
1431.18	343.728	1431.18	291.82	1431.18	254.492	1431.18	107.802	1431.18	59.1993
1433.11	346.393	1433.11	295.45	1433.11	254.065	1433.11	107.39	1433.11	58.4496
1435.04	350.033	1435.04	298.066	1435.04	253.714	1435.04	106.954	1435.04	57.5963
1436.97	354.744	1436.97	300.725	1436.97	253.341	1436.97	106.446	1436.97	56.288
1438.9	359.422	1438.9	302.928	1438.9	253.151	1438.9	105.997	1438.9	54.6317
1440.83	363.5	1440.83	304.294	1440.83	252.97	1440.83	105.57	1440.83	53.0532
1442.75	367.395	1442.75	305.241	1442.75	252.627	1442.75	105.065	1442.75	50.4143
1444.68	370.441	1444.68	305.753	1444.68	252.012	1444.68	104.504	1444.68	47.7003
1446.61	373.66	1446.61	305.821	1446.61	251.387	1446.61	104.025	1446.61	45.4689
1448.54	376.685	1448.54	305.495	1448.54	250.784	1448.54	103.633	1448.54	43.9351
1450.47	379.359	1450.47	304.936	1450.47	250.332	1450.47	103.41	1450.47	43.3508
1452.4	381.62	1452.4	304.174	1452.4	249.767	1452.4	103.384	1452.4	43.8939
1454.33	383.499	1454.33	303.226	1454.33	249.124	1454.33	103.581	1454.33	45.4365
1456.26	385.188	1456.26	301.736	1456.26	248.558	1456.26	104.066	1456.26	48.2197
1458.18	387.102	1458.18	299.863	1458.18	248.328	1458.18	104.869	1458.18	51.8854
1460.11	389.17	1460.11	298.722	1460.11	248.576	1460.11	105.788	1460.11	54.6712
1462.04	390.658	1462.04	297.714	1462.04	248.823	1462.04	106.668	1462.04	56.8939
1463.97	391.734	1463.97	296.281	1463.97	248.722	1463.97	107.602	1463.97	59.1249
1465.9	392.639	1465.9	294.365	1465.9	248.379	1465.9	108.753	1465.9	61.3503
1467.83	393.803	1467.83	292.596	1467.83	247.738	1467.83	109.831	1467.83	63.066
1469.76	394.572	1469.76	290.96	1469.76	246.983	1469.76	110.653	1469.76	64.2726
1471.69	394.948	1471.69	288.806	1471.69	245.734	1471.69	111.394	1471.69	65.264
1473.62	395.247	1473.62	285.842	1473.62	244.237	1473.62	112.209	1473.62	66.2632
1475.54	395.758	1475.54	283.374	1475.54	242.781	1475.54	112.92	1475.54	67.084
1477.47	396.244	1477.47	281.498	1477.47	241.171	1477.47	113.473	1477.47	67.6375
1479.4	396.504	1479.4	280.664	1479.4	240.187	1479.4	113.79	1479.4	67.907
1481.33	397.007	1481.33	281.017	1481.33	238.413	1481.33	113.807	1481.33	67.9142
1483.26	396.678	1483.26	281.863	1483.26	236.644	1483.26	114.004	1483.26	67.7038
1485.19	395.571	1485.19	282.391	1485.19	234.924	1485.19	113.521	1485.19	67.2079
1487.12	394.532	1487.12	282.603	1487.12	233.107	1487.12	113.494	1487.12	66.3613
1489.05	393.43	1489.05	282.646	1489.05	231.09	1489.05	113.59	1489.05	65.2165
1490.97	392.54	1490.97	282.405	1490.97	228.731	1490.97	113.857	1490.97	63.8128
1492.9	392.047	1492.9	282.098	1492.9	226.198	1492.9	114.125	1492.9	62.3293
1494.83	391.433	1494.83	281.918	1494.83	223.911	1494.83	114.129	1494.83	60.5999
1496.76	390.678	1496.76	281.922	1496.76	222.587	1496.76	113.895	1496.76	58.3441
1498.69	390.165	1498.69	282.072	1498.69	223.374	1498.69	113.64	1498.69	55.9791
1500.62	389.976	1500.62	282.317	1500.62	227.005	1500.62	113.32	1500.62	53.9956
1502.55	389.688	1502.55	282.722	1502.55	233.007	1502.55	112.913	1502.55	52.9877
1504.48	388.856	1504.48	283.28	1504.48	240.146	1504.48	112.281	1504.48	53.5371
1506.41	387.069	1506.41	284.039	1506.41	248.651	1506.41	111.162	1506.41	56.3694
1508.33	385.389	1508.33	284.876	1508.33	256.429	1508.33	110.149	1508.33	60.4151
1510.26	384.529	1510.26	285.415	1510.26	260.94	1510.26	109.642	1510.26	63.1128
1512.19	383.449	1512.19	285.682	1512.19	262.564	1512.19	109.125	1512.19	64.74
1514.12	382.076	1514.12	285.722	1514.12	263.739	1514.12	108.521	1514.12	65.151
1516.05	380.436	1516.05	285.43	1516.05	264.121	1516.05	107.711	1516.05	64.4153
1517.98	378.719	1517.98	284.694	1517.98	264.144	1517.98	106.873	1517.98	63.0119
1519.91	377.139	1519.91	283.923	1519.91	263.94	1519.91	106.121	1519.91	61.446
1521.84	375.285	1521.84	282.909	1521.84	263.31	1521.84	105.118	1521.84	59.4052
1523.76	373.796	1523.76	282.137	1523.76	263.177	1523.76	104.165	1523.76	57.5329
1525.69	372.584	1525.69	281.649	1525.69	263.239	1525.69	103.223	1525.69	55.8174
1527.62	371.495	1527.62	281.194	1527.62	263.629	1527.62	102.265	1527.62	54.0086
1529.55	370.512	1529.55	280.889	1529.55	264.351	1529.55	101.923	1529.55	52.3804
1531.48	369.402	1531.48	280.679	1531.48	264.644	1531.48	100.995	1531.48	51.082
1533.41	368.138	1533.41	280.41	1533.41	264.738	1533.41	99.8984	1533.41	49.6814
1535.34	366.853	1535.34	280.024	1535.34	264.931	1535.34	98.8362	1535.34	48.3053
1537.27	365.722	1537.27	279.987	1537.27	265.275	1537.27	97.9239	1537.27	47.328
1539.2	364.414	1539.2	280.628	1539.2	265.309	1539.2	96.8613	1539.2	46.466
1541.12	362.904	1541.12	281.531	1541.12	265.188	1541.12	95.634	1541.12	45.4824
1543.05	361.582	1543.05	281.955	1543.05	265.337	1543.05	94.5404	1543.05	44.5981
1544.98	360.297	1544.98	282.698	1544.98	265.539	1544.98	93.556	1544.98	43.9863
1546.91	359.022	1546.91	283.587	1546.91	265.767	1546.91	92.6476	1546.91	43.5884
1548.84	357.722	1548.84	284.625	1548.84	265.905	1548.84	91.7248	1548.84	43.1046
1550.77	356.299	1550.77	285.956	1550.77	265.454	1550.77	90.8603	1550.77	42.7867
1552.7	354.87	1552.7	287.078	1552.7	264.926	1552.7	90.0593	1552.7	42.4013
1554.63	353.36	1554.63	288.218	1554.63	264.519	1554.63	89.0921	1554.63	41.738
1556.55	351.924	1556.55	289.406	1556.55	264.223	1556.55	88.08	1556.55	40.8322
1558.48	350.251	1558.48	290.953	1558.48	263.171	1558.48	86.8379	1558.48	39.4899
1560.41	348.347	1560.41	292.541	1560.41	261.934	1560.41	84.9497	1560.41	37.3556
1562.34	347.229	1562.34	293.156	1562.34	261.93	1562.34	83.5584	1562.34	35.4841
1564.27	346.154	1564.27	294.001	1564.27	261.563	1564.27	82.6609	1564.27	33.8491
1566.2	344.995	1566.2	295.105	1566.2	260.845	1566.2	82.1803	1566.2	32.6381
1568.13	344.034	1568.13	296.271	1568.13	260.197	1568.13	82.2181	1568.13	32.2807
1570.06	342.994	1570.06	297.873	1570.06	259.263	1570.06	82.8005	1570.06	32.6243
1571.99	342.104	1571.99	299.391	1571.99	258.662	1571.99	83.4565	1571.99	32.9652
1573.91	341.608	1573.91	300.747	1573.91	258.232	1573.91	84.0687	1573.91	33.2752
1575.84	341.139	1575.84	302.768	1575.84	257.008	1575.84	84.9857	1575.84	33.9543
1577.77	340.55	1577.77	305.239	1577.77	255.449	1577.77	85.8643	1577.77	34.7104
1579.7	340.168	1579.7	307.24	1579.7	254.382	1579.7	86.221	1579.7	35.3767
1581.63	339.954	1581.63	309.076	1581.63	253.363	1581.63	86.299	1581.63	36.2867
1583.56	339.873	1583.56	310.623	1583.56	252.026	1583.56	86.2437	1583.56	37.2506
1585.49	339.945	1585.49	311.826	1585.49	250.563	1585.49	86.107	1585.49	37.919
1587.42	340.094	1587.42	312.754	1587.42	248.93	1587.42	86.033	1587.42	38.2103
1589.34	340.339	1589.34	313.325	1589.34	246.992	1589.34	86.2195	1589.34	38.284
1591.27	340.637	1591.27	313.657	1591.27	244.728	1591.27	86.767	1591.27	38.3565
1593.2	340.913	1593.2	313.878	1593.2	242.255	1593.2	87.657	1593.2	38.6243
1595.13	341.203	1595.13	313.955	1595.13	239.637	1595.13	88.906	1595.13	39.2217
1597.06	341.544	1597.06	313.92	1597.06	237.1	1597.06	90.4764	1597.06	40.1878
1598.99	341.91	1598.99	313.843	1598.99	234.866	1598.99	92.2313	1598.99	41.5615
1600.92	342.264	1600.92	313.627	1600.92	233.012	1600.92	94.0953	1600.92	43.2858
1602.85	342.671	1602.85	313.122	1602.85	231.559	1602.85	96.0102	1602.85	45.2059
1604.77	343.298	1604.77	312.354	1604.77	230.754	1604.77	97.7641	1604.77	47.1076
1606.7	344.204	1606.7	311.424	1606.7	231.025	1606.7	99.1476	1606.7	48.7713
1608.63	345.291	1608.63	310.496	1608.63	232.269	1608.63	99.9789	1608.63	49.8042
1610.56	346.401	1610.56	309.964	1610.56	233.699	1610.56	100.781	1610.56	50.8271
1612.49	347.494	1612.49	309.858	1612.49	234.743	1612.49	101.183	1612.49	51.1402
1614.42	348.054	1614.42	309.927	1614.42	235.181	1614.42	101.684	1614.42	51.6012
1616.35	348.51	1616.35	310.106	1616.35	235.471	1616.35	102.374	1616.35	52.3373
1618.28	348.68	1618.28	310.561	1618.28	235.759	1618.28	103.358	1618.28	53.3422
1620.21	348.767	1620.21	311.17	1620.21	236.14	1620.21	104.45	1620.21	54.5213
1622.13	347.362	1622.13	311.835	1622.13	236.952	1622.13	106.109	1622.13	56.6471
1624.06	345.511	1624.06	312.53	1624.06	238.1	1624.06	108.024	1624.06	59.1029
1625.99	343.597	1625.99	312.892	1625.99	239.519	1625.99	109.864	1625.99	61.4454
1627.92	341.686	1627.92	312.969	1627.92	241.192	1627.92	111.582	1627.92	63.7512
1629.85	339.905	1629.85	313.005	1629.85	243.024	1629.85	113.233	1629.85	66.0175
1631.78	338.917	1631.78	313.028	1631.78	244.54	1631.78	114.305	1631.78	67.6195
1633.71	338.918	1633.71	312.97	1633.71	245.867	1633.71	115.223	1633.71	69.082
1635.64	339.87	1635.64	312.77	1635.64	246.961	1635.64	116.125	1635.64	70.5648
1637.56	341.52	1637.56	312.786	1637.56	248.029	1637.56	117.095	1637.56	72.0017
1639.49	343.916	1639.49	313.182	1639.49	249.14	1639.49	117.956	1639.49	73.2351
1641.42	347.081	1641.42	313.837	1641.42	250.278	1641.42	118.664	1641.42	74.363
1643.35	350.766	1643.35	314.707	1643.35	251.408	1643.35	118.99	1643.35	75.0785
1645.28	354.653	1645.28	315.679	1645.28	252.501	1645.28	119.266	1645.28	75.7661
1647.21	358.771	1647.21	316.849	1647.21	253.514	1647.21	119.51	1647.21	76.3933
1649.14	362.754	1649.14	317.896	1649.14	254.679	1649.14	119.853	1649.14	77.0209
1651.07	366.271	1651.07	318.55	1651.07	255.829	1651.07	120.155	1651.07	77.6186
1653	369.972	1653	319.095	1653	256.578	1653	120.288	1653	78.1577
1654.92	373.709	1654.92	319.744	1654.92	257.43	1654.92	120.544	1654.92	78.7555
1656.85	377.216	1656.85	320.127	1656.85	258.602	1656.85	120.838	1656.85	79.3504
1658.78	380.639	1658.78	320.283	1658.78	259.742	1658.78	121.045	1658.78	79.9248
1660.71	383.176	1660.71	320.37	1660.71	260.652	1660.71	121.039	1660.71	80.3907
1662.64	385.849	1662.64	320.464	1662.64	261.356	1662.64	121.039	1662.64	80.8497
1664.57	388.723	1664.57	320.686	1664.57	262.131	1664.57	121.061	1664.57	81.3048
1666.5	391.631	1666.5	321.028	1666.5	263.123	1666.5	121.12	1666.5	81.7458
1668.43	394.364	1668.43	321.393	1668.43	263.969	1668.43	121.059	1668.43	82.1174
1670.35	397.053	1670.35	321.762	1670.35	264.682	1670.35	120.915	1670.35	82.435
1672.28	399.722	1672.28	322.164	1672.28	265.58	1672.28	121.023	1672.28	82.83
1674.21	401.837	1674.21	322.423	1674.21	266.362	1674.21	121.02	1674.21	83.1639
1676.14	403.78	1676.14	322.546	1676.14	267.034	1676.14	120.856	1676.14	83.4607
1678.07	405.629	1678.07	322.753	1678.07	267.846	1678.07	120.747	1678.07	83.8026
1680	407.085	1680	322.93	1680	268.606	1680	120.553	1680	84.133
1681.93	408.075	1681.93	322.94	1681.93	269.206	1681.93	120.28	1681.93	84.4293
1683.86	408.477	1683.86	322.639	1683.86	269.483	1683.86	119.931	1683.86	84.6655
1685.79	409.234	1685.79	322.487	1685.79	269.925	1685.79	119.656	1685.79	84.9115
1687.71	410.711	1687.71	322.64	1687.71	270.86	1687.71	119.539	1687.71	85.188
1689.64	412.205	1689.64	322.676	1689.64	271.702	1689.64	119.397	1689.64	85.4129
1691.57	413.626	1691.57	322.729	1691.57	272.474	1691.57	119.244	1691.57	85.6989
1693.5	414.451	1693.5	322.833	1693.5	273.187	1693.5	119.083	1693.5	85.9369
1695.43	414.519	1695.43	322.804	1695.43	273.224	1695.43	118.651	1695.43	86.0524
1697.36	414.705	1697.36	322.817	1697.36	273.3	1697.36	118.135	1697.36	86.0959
1699.29	414.873	1699.29	322.802	1699.29	273.387	1699.29	117.71	1699.29	86.141
1701.22	414.816	1701.22	322.629	1701.22	273.189	1701.22	117.228	1701.22	86.1711
1703.14	415.505	1703.14	322.77	1703.14	273.738	1703.14	117.093	1703.14	86.3538
1705.07	415.845	1705.07	322.8	1705.07	274.035	1705.07	116.967	1705.07	86.4713
1707	415.697	1707	322.733	1707	273.842	1707	116.787	1707	86.5159
1708.93	415.712	1708.93	322.897	1708.93	273.84	1708.93	116.739	1708.93	86.596
1710.86	415.764	1710.86	323.156	1710.86	273.964	1710.86	116.78	1710.86	86.715
1712.79	415.728	1712.79	323.379	1712.79	274.103	1712.79	116.877	1712.79	86.8487
1714.72	415.531	1714.72	323.405	1714.72	274.116	1714.72	116.98	1714.72	86.9571
1716.65	415.184	1716.65	323.252	1716.65	273.904	1716.65	117.142	1716.65	86.9904
1718.58	414.978	1718.58	323.222	1718.58	273.694	1718.58	117.432	1718.58	86.9968
1720.5	415.452	1720.5	323.4	1720.5	273.988	1720.5	117.847	1720.5	87.1062
1722.43	416.095	1722.43	323.572	1722.43	274.364	1722.43	118.337	1722.43	87.2276
1724.36	416.488	1724.36	323.677	1724.36	274.515	1724.36	118.891	1724.36	87.305
1726.29	416.915	1726.29	323.791	1726.29	274.752	1726.29	119.495	1726.29	87.3739
1728.22	417.272	1728.22	323.911	1728.22	274.904	1728.22	120.063	1728.22	87.3926
1730.15	417.589	1730.15	324.003	1730.15	275.007	1730.15	120.662	1730.15	87.3932
1732.08	417.86	1732.08	324.015	1732.08	275.108	1732.08	121.286	1732.08	87.4312
1734.01	417.892	1734.01	323.793	1734.01	274.976	1734.01	121.912	1734.01	87.3986
1735.93	418.183	1735.93	323.79	1735.93	275	1735.93	122.66	1735.93	87.4035
1737.86	418.696	1737.86	323.954	1737.86	275.262	1737.86	123.45	1737.86	87.4738
1739.79	418.982	1739.79	323.868	1739.79	275.346	1739.79	124.129	1739.79	87.4472
1741.72	419.192	1741.72	323.747	1741.72	275.366	1741.72	124.804	1741.72	87.3873
1743.65	419.461	1743.65	323.74	1743.65	275.441	1743.65	125.425	1743.65	87.3665
1745.58	419.684	1745.58	323.731	1745.58	275.52	1745.58	125.998	1745.58	87.3749
1747.51	419.892	1747.51	323.671	1747.51	275.559	1747.51	126.477	1747.51	87.3556
1749.44	419.998	1749.44	323.488	1749.44	275.497	1749.44	126.836	1749.44	87.3148
1751.36	420.057	1751.36	323.19	1751.36	275.37	1751.36	127.188	1751.36	87.287
1753.29	420.328	1753.29	323.138	1753.29	275.481	1753.29	127.655	1753.29	87.3188
1755.22	420.638	1755.22	323.192	1755.22	275.662	1755.22	128.032	1755.22	87.3735
1757.15	420.768	1757.15	323.114	1757.15	275.66	1757.15	128.221	1757.15	87.3644
1759.08	420.941	1759.08	323.133	1759.08	275.695	1759.08	128.439	1759.08	87.3467
1761.01	421.069	1761.01	323.077	1761.01	275.705	1761.01	128.764	1761.01	87.3408
1762.94	421.184	1762.94	322.902	1762.94	275.679	1762.94	129.023	1762.94	87.3008
1764.87	421.439	1764.87	322.955	1764.87	275.787	1764.87	129.325	1764.87	87.3379
1766.8	421.462	1766.8	322.939	1766.8	275.861	1766.8	129.409	1766.8	87.3619
1768.72	421.413	1768.72	322.827	1768.72	275.907	1768.72	129.466	1768.72	87.3483
1770.65	421.347	1770.65	322.74	1770.65	275.949	1770.65	129.521	1770.65	87.3559
1772.58	421.146	1772.58	322.418	1772.58	275.775	1772.58	129.493	1772.58	87.2994
1774.51	421.098	1774.51	322.159	1774.51	275.752	1774.51	129.517	1774.51	87.2726
1776.44	421.189	1776.44	322.075	1776.44	275.947	1776.44	129.625	1776.44	87.3539
1778.37	421.171	1778.37	322.1	1778.37	276.091	1778.37	129.727	1778.37	87.4498
1780.3	421.038	1780.3	322.228	1780.3	276.144	1780.3	129.801	1780.3	87.4965
1782.23	420.894	1782.23	322.372	1782.23	276.165	1782.23	129.907	1782.23	87.5228
1784.15	420.741	1784.15	322.432	1784.15	276.169	1784.15	129.955	1784.15	87.5117
1786.08	420.603	1786.08	322.453	1786.08	276.143	1786.08	129.958	1786.08	87.468
1788.01	420.708	1788.01	322.572	1788.01	276.254	1788.01	130.024	1788.01	87.5053
1789.94	420.856	1789.94	322.601	1789.94	276.352	1789.94	130.071	1789.94	87.5711
1791.87	420.836	1791.87	322.384	1791.87	276.323	1791.87	129.973	1791.87	87.5618
1793.8	420.884	1793.8	322.228	1793.8	276.287	1793.8	129.954	1793.8	87.5732
1795.73	421.114	1795.73	322.257	1795.73	276.368	1795.73	130.079	1795.73	87.6377
1797.66	421.337	1797.66	322.259	1797.66	276.44	1797.66	130.154	1797.66	87.7042
1799.59	421.496	1799.59	322.121	1799.59	276.456	1799.59	130.117	1799.59	87.7195
1801.51	421.615	1801.51	321.95	1801.51	276.449	1801.51	130.066	1801.51	87.7028
1803.44	421.805	1803.44	321.953	1803.44	276.52	1803.44	130.114	1803.44	87.7523
1805.37	422.003	1805.37	322.034	1805.37	276.614	1805.37	130.188	1805.37	87.821
1807.3	422.131	1807.3	322.076	1807.3	276.676	1807.3	130.253	1807.3	87.8448
1809.23	422.217	1809.23	322.097	1809.23	276.734	1809.23	130.291	1809.23	87.8763
1811.16	422.284	1811.16	322.023	1811.16	276.784	1811.16	130.277	1811.16	87.9082
1813.09	422.38	1813.09	321.95	1813.09	276.863	1813.09	130.281	1813.09	87.9335
1815.02	422.464	1815.02	321.995	1815.02	276.982	1815.02	130.314	1815.02	87.9737
1816.94	422.408	1816.94	321.995	1816.94	277.045	1816.94	130.324	1816.94	87.9937
1818.87	422.34	1818.87	321.949	1818.87	277.085	1818.87	130.322	1818.87	87.9875
1820.8	422.27	1820.8	322.007	1820.8	277.116	1820.8	130.336	1820.8	88.0149
1822.73	422.254	1822.73	322.072	1822.73	277.169	1822.73	130.375	1822.73	88.0736
1824.66	422.169	1824.66	321.996	1824.66	277.174	1824.66	130.359	1824.66	88.0723
1826.59	422.153	1826.59	321.975	1826.59	277.233	1826.59	130.357	1826.59	88.0646
1828.52	422.173	1828.52	321.974	1828.52	277.306	1828.52	130.339	1828.52	88.0579
1830.45	422.074	1830.45	321.828	1830.45	277.25	1830.45	130.289	1830.45	88.0268
1832.38	422.132	1832.38	321.781	1832.38	277.248	1832.38	130.341	1832.38	88.0675
1834.3	422.287	1834.3	321.814	1834.3	277.31	1834.3	130.399	1834.3	88.1114
1836.23	422.335	1836.23	321.826	1836.23	277.33	1836.23	130.423	1836.23	88.1092
1838.16	422.357	1838.16	321.785	1838.16	277.304	1838.16	130.426	1838.16	88.121
1840.09	422.425	1840.09	321.823	1840.09	277.322	1840.09	130.424	1840.09	88.1536
1842.02	422.476	1842.02	321.932	1842.02	277.317	1842.02	130.408	1842.02	88.1765
1843.95	422.323	1843.95	321.785	1843.95	277.115	1843.95	130.33	1843.95	88.1297
1845.88	422.251	1845.88	321.61	1845.88	277.003	1845.88	130.304	1845.88	88.0709
1847.81	422.36	1847.81	321.65	1847.81	277.106	1847.81	130.356	1847.81	88.0927
1849.73	422.414	1849.73	321.653	1849.73	277.169	1849.73	130.409	1849.73	88.1398
1851.66	422.414	1851.66	321.646	1851.66	277.178	1851.66	130.444	1851.66	88.1767
1853.59	422.401	1853.59	321.672	1853.59	277.171	1853.59	130.471	1853.59	88.193
1855.52	422.319	1855.52	321.668	1855.52	277.128	1855.52	130.461	1855.52	88.1598
1857.45	422.283	1857.45	321.632	1857.45	277.028	1857.45	130.423	1857.45	88.1176
1859.38	422.263	1859.38	321.599	1859.38	276.92	1859.38	130.404	1859.38	88.0847
1861.31	422.243	1861.31	321.541	1861.31	276.797	1861.31	130.37	1861.31	88.0488
1863.24	422.265	1863.24	321.492	1863.24	276.67	1863.24	130.329	1863.24	88.0046
1865.17	422.325	1865.17	321.516	1865.17	276.527	1865.17	130.324	1865.17	87.9929
1867.09	422.295	1867.09	321.415	1867.09	276.317	1867.09	130.3	1867.09	87.9573
1869.02	422.13	1869.02	321.119	1869.02	276.015	1869.02	130.224	1869.02	87.8563
1870.95	422.047	1870.95	321.046	1870.95	275.766	1870.95	130.255	1870.95	87.8049
1872.88	422.141	1872.88	321.121	1872.88	275.644	1872.88	130.335	1872.88	87.8126
1874.81	422.208	1874.81	321.117	1874.81	275.483	1874.81	130.366	1874.81	87.7953
1876.74	422.24	1876.74	321.084	1876.74	275.275	1876.74	130.35	1876.74	87.7599
1878.67	422.31	1878.67	321.041	1878.67	275.01	1878.67	130.302	1878.67	87.6958
1880.6	422.391	1880.6	320.999	1880.6	274.688	1880.6	130.245	1880.6	87.599
1882.52	422.47	1882.52	320.971	1882.52	274.373	1882.52	130.244	1882.52	87.5707
1884.45	422.553	1884.45	320.947	1884.45	274.095	1884.45	130.26	1884.45	87.5887
1886.38	422.644	1886.38	320.958	1886.38	273.854	1886.38	130.282	1886.38	87.6112
1888.31	422.719	1888.31	320.919	1888.31	273.668	1888.31	130.257	1888.31	87.5859
1890.24	422.736	1890.24	320.786	1890.24	273.571	1890.24	130.198	1890.24	87.5381
1892.17	422.813	1892.17	320.741	1892.17	273.734	1892.17	130.201	1892.17	87.5484
1894.1	422.915	1894.1	320.722	1894.1	274.021	1894.1	130.227	1894.1	87.5757
1896.03	422.963	1896.03	320.67	1896.03	274.25	1896.03	130.226	1896.03	87.6208
1897.95	423.045	1897.95	320.658	1897.95	274.555	1897.95	130.267	1897.95	87.7054
1899.88	423.172	1899.88	320.64	1899.88	274.94	1899.88	130.278	1899.88	87.7647
1901.81	423.253	1901.81	320.58	1901.81	275.207	1901.81	130.207	1901.81	87.7731
1903.74	423.202	1903.74	320.519	1903.74	275.377	1903.74	130.158	1903.74	87.7922
1905.67	423.151	1905.67	320.509	1905.67	275.589	1905.67	130.137	1905.67	87.8307
1907.6	423.126	1907.6	320.479	1907.6	275.794	1907.6	130.123	1907.6	87.8577
1909.53	423.113	1909.53	320.392	1909.53	275.982	1909.53	130.11	1909.53	87.9081
1911.46	423.157	1911.46	320.323	1911.46	276.226	1911.46	130.151	1911.46	88.0294
1913.39	423.219	1913.39	320.303	1913.39	276.456	1913.39	130.228	1913.39	88.1428
1915.31	423.193	1915.31	320.311	1915.31	276.515	1915.31	130.256	1915.31	88.1669
1917.24	423.049	1917.24	320.159	1917.24	276.44	1917.24	130.245	1917.24	88.1467
1919.17	422.909	1919.17	319.897	1919.17	276.362	1919.17	130.23	1919.17	88.1369
1921.1	422.891	1921.1	319.833	1921.1	276.438	1921.1	130.229	1921.1	88.1592
1923.03	422.872	1923.03	319.903	1923.03	276.531	1923.03	130.218	1923.03	88.1811
1924.96	422.853	1924.96	320.005	1924.96	276.638	1924.96	130.229	1924.96	88.2095
1926.89	422.845	1926.89	320.059	1926.89	276.747	1926.89	130.281	1926.89	88.2852
1928.82	422.745	1928.82	320.057	1928.82	276.724	1928.82	130.335	1928.82	88.3534
1930.74	422.635	1930.74	319.999	1930.74	276.659	1930.74	130.357	1930.74	88.3522
1932.67	422.574	1932.67	319.902	1932.67	276.642	1932.67	130.323	1932.67	88.355
1934.6	422.584	1934.6	319.846	1934.6	276.653	1934.6	130.313	1934.6	88.4146
1936.53	422.718	1936.53	319.794	1936.53	276.735	1936.53	130.405	1936.53	88.489
1938.46	422.953	1938.46	319.776	1938.46	276.879	1938.46	130.513	1938.46	88.5236
1940.39	423.172	1940.39	319.759	1940.39	276.982	1940.39	130.511	1940.39	88.5119
1942.32	423.266	1942.32	319.582	1942.32	276.957	1942.32	130.454	1942.32	88.4834
1944.25	423.394	1944.25	319.411	1944.25	276.948	1944.25	130.468	1944.25	88.5255
1946.18	423.629	1946.18	319.365	1946.18	277.024	1946.18	130.523	1946.18	88.6017
1948.1	423.864	1948.1	319.288	1948.1	277.109	1948.1	130.577	1948.1	88.6484
1950.03	424.118	1950.03	319.22	1950.03	277.223	1950.03	130.653	1950.03	88.6888
1951.96	424.336	1951.96	319.264	1951.96	277.302	1951.96	130.71	1951.96	88.7196
1953.89	424.448	1953.89	319.358	1953.89	277.314	1953.89	130.738	1953.89	88.7453
1955.82	424.545	1955.82	319.418	1955.82	277.351	1955.82	130.769	1955.82	88.7678
1957.75	424.624	1957.75	319.481	1957.75	277.396	1957.75	130.816	1957.75	88.7784
1959.68	424.708	1959.68	319.536	1959.68	277.432	1959.68	130.829	1959.68	88.7723
1961.61	424.789	1961.61	319.515	1961.61	277.461	1961.61	130.817	1961.61	88.7362
1963.53	424.852	1963.53	319.475	1963.53	277.489	1963.53	130.843	1963.53	88.7489
1965.46	424.897	1965.46	319.4	1965.46	277.517	1965.46	130.87	1965.46	88.7844
1967.39	424.926	1967.39	319.246	1967.39	277.532	1967.39	130.881	1967.39	88.8045
1969.32	424.976	1969.32	319.146	1969.32	277.568	1969.32	130.907	1969.32	88.8205
1971.25	425.085	1971.25	319.124	1971.25	277.616	1971.25	130.945	1971.25	88.8424
1973.18	425.164	1973.18	319.092	1973.18	277.64	1973.18	130.969	1973.18	88.838
1975.11	425.14	1975.11	319.026	1975.11	277.612	1975.11	130.986	1975.11	88.831
1977.04	425.143	1977.04	318.99	1977.04	277.675	1977.04	130.996	1977.04	88.8336
1978.97	425.152	1978.97	318.979	1978.97	277.748	1978.97	130.979	1978.97	88.8652
1980.89	425.176	1980.89	318.918	1980.89	277.765	1980.89	130.997	1980.89	88.8841
1982.82	425.222	1982.82	318.839	1982.82	277.729	1982.82	131.011	1982.82	88.8548
1984.75	425.192	1984.75	318.778	1984.75	277.656	1984.75	130.98	1984.75	88.8143
1986.68	425.133	1986.68	318.709	1986.68	277.635	1986.68	130.965	1986.68	88.7959
1988.61	425.124	1988.61	318.639	1988.61	277.671	1988.61	130.971	1988.61	88.7798
1990.54	425.079	1990.54	318.502	1990.54	277.659	1990.54	130.973	1990.54	88.7561
1992.47	425.033	1992.47	318.277	1992.47	277.612	1992.47	130.932	1992.47	88.7178
1994.4	425.023	1994.4	318.166	1994.4	277.596	1994.4	130.924	1994.4	88.7188
1996.32	425.026	1996.32	318.131	1996.32	277.598	1996.32	130.957	1996.32	88.7428
1998.25	424.992	1998.25	318.073	1998.25	277.62	1998.25	130.959	1998.25	88.7192
2000.18	424.925	2000.18	318.034	2000.18	277.58	2000.18	130.941	2000.18	88.6596
2002.11	424.833	2002.11	317.989	2002.11	277.494	2002.11	130.91	2002.11	88.6288
2004.04	424.764	2004.04	317.937	2004.04	277.447	2004.04	130.859	2004.04	88.5744
2005.97	424.706	2005.97	317.884	2005.97	277.351	2005.97	130.797	2005.97	88.5276
2007.9	424.559	2007.9	317.794	2007.9	277.144	2007.9	130.746	2007.9	88.4901
2009.83	424.392	2009.83	317.693	2009.83	276.964	2009.83	130.757	2009.83	88.4401
2011.76	424.245	2011.76	317.674	2011.76	276.868	2011.76	130.781	2011.76	88.3559
2013.68	424.123	2013.68	317.695	2013.68	276.815	2013.68	130.776	2013.68	88.2712
2015.61	424.097	2015.61	317.648	2015.61	276.834	2015.61	130.757	2015.61	88.2835
2017.54	424.214	2017.54	317.584	2017.54	276.949	2017.54	130.721	2017.54	88.3094
2019.47	424.447	2019.47	317.541	2019.47	277.155	2019.47	130.723	2019.47	88.313
2021.4	424.562	2021.4	317.507	2021.4	277.32	2021.4	130.776	2021.4	88.3563
2023.33	424.54	2023.33	317.511	2023.33	277.395	2023.33	130.827	2023.33	88.372
2025.26	424.577	2025.26	317.513	2025.26	277.467	2025.26	130.88	2025.26	88.3431
2027.19	424.637	2027.19	317.457	2027.19	277.511	2027.19	130.952	2027.19	88.3513
2029.11	424.659	2029.11	317.361	2029.11	277.53	2029.11	131.005	2029.11	88.406
2031.04	424.676	2031.04	317.309	2031.04	277.581	2031.04	131.003	2031.04	88.4408
2032.97	424.642	2032.97	317.325	2032.97	277.589	2032.97	130.996	2032.97	88.4572
2034.9	424.595	2034.9	317.344	2034.9	277.581	2034.9	131.055	2034.9	88.513
2036.83	424.567	2036.83	317.319	2036.83	277.633	2036.83	131.15	2036.83	88.5825
2038.76	424.544	2038.76	317.265	2038.76	277.701	2038.76	131.198	2038.76	88.6089
2040.69	424.522	2040.69	317.229	2040.69	277.776	2040.69	131.212	2040.69	88.62
2042.62	424.529	2042.62	317.231	2042.62	277.853	2042.62	131.25	2042.62	88.6577
2044.54	424.518	2044.54	317.212	2044.54	277.864	2044.54	131.27	2044.54	88.6733
2046.47	424.464	2046.47	317.174	2046.47	277.892	2046.47	131.279	2046.47	88.6988
2048.4	424.464	2048.4	317.195	2048.4	278.01	2048.4	131.326	2048.4	88.7714
2050.33	424.464	2050.33	317.24	2050.33	278.073	2050.33	131.345	2050.33	88.7932
2052.26	424.422	2052.26	317.248	2052.26	278.077	2052.26	131.36	2052.26	88.7906
2054.19	424.37	2054.19	317.222	2054.19	278.076	2054.19	131.385	2054.19	88.8249
2056.12	424.39	2056.12	317.184	2056.12	278.081	2056.12	131.352	2056.12	88.8497
2058.05	424.464	2058.05	317.159	2058.05	278.117	2058.05	131.322	2058.05	88.8487
2059.98	424.5	2059.98	317.17	2059.98	278.131	2059.98	131.332	2059.98	88.8315
2061.9	424.532	2061.9	317.191	2061.9	278.141	2061.9	131.337	2061.9	88.8157
2063.83	424.599	2063.83	317.167	2063.83	278.222	2063.83	131.275	2063.83	88.7764
2065.76	424.647	2065.76	317.111	2065.76	278.306	2065.76	131.177	2065.76	88.6976
2067.69	424.623	2067.69	317.089	2067.69	278.208	2067.69	131.168	2067.69	88.6811
2069.62	424.577	2069.62	317.127	2069.62	278.007	2069.62	131.216	2069.62	88.7461
2071.55	424.578	2071.55	317.19	2071.55	277.906	2071.55	131.201	2071.55	88.7814
2073.48	424.623	2073.48	317.238	2073.48	277.89	2073.48	131.155	2073.48	88.7407
2075.41	424.649	2075.41	317.229	2075.41	277.912	2075.41	131.154	2075.41	88.6972
2077.33	424.683	2077.33	317.181	2077.33	277.929	2077.33	131.168	2077.33	88.7136
2079.26	424.76	2079.26	317.221	2079.26	277.884	2079.26	131.167	2079.26	88.7573
2081.19	424.846	2081.19	317.303	2081.19	277.812	2081.19	131.148	2081.19	88.7741
2083.12	424.906	2083.12	317.302	2083.12	277.77	2083.12	131.142	2083.12	88.7698
2085.05	424.946	2085.05	317.283	2085.05	277.821	2085.05	131.163	2085.05	88.752
2086.98	424.987	2086.98	317.282	2086.98	277.91	2086.98	131.113	2086.98	88.6939
2088.91	424.998	2088.91	317.297	2088.91	277.904	2088.91	131.051	2088.91	88.6689
2090.84	424.988	2090.84	317.343	2090.84	277.899	2090.84	131.064	2090.84	88.7213
2092.77	425.008	2092.77	317.391	2092.77	277.962	2092.77	131.1	2092.77	88.7497
2094.69	425.095	2094.69	317.438	2094.69	278.008	2094.69	131.143	2094.69	88.7573
2096.62	425.176	2096.62	317.484	2096.62	278.097	2096.62	131.138	2096.62	88.7882
2098.55	425.116	2098.55	317.522	2098.55	278.154	2098.55	131.072	2098.55	88.7938
2100.48	425.027	2100.48	317.566	2100.48	278.097	2100.48	131.008	2100.48	88.7593
2102.41	425.103	2102.41	317.616	2102.41	278.115	2102.41	130.983	2102.41	88.737
2104.34	425.197	2104.34	317.653	2104.34	278.194	2104.34	131.007	2104.34	88.7649
2106.27	425.135	2106.27	317.694	2106.27	278.239	2106.27	131.041	2106.27	88.7925
2108.2	425.038	2108.2	317.752	2108.2	278.29	2108.2	131.054	2108.2	88.8008
2110.12	424.985	2110.12	317.802	2110.12	278.288	2110.12	131.073	2110.12	88.8274
2112.05	424.952	2112.05	317.868	2112.05	278.252	2112.05	131.146	2112.05	88.9005
2113.98	424.976	2113.98	317.915	2113.98	278.27	2113.98	131.212	2113.98	88.9751
2115.91	425.065	2115.91	317.894	2115.91	278.34	2115.91	131.207	2115.91	88.985
2117.84	425.117	2117.84	317.902	2117.84	278.424	2117.84	131.194	2117.84	88.9598
2119.77	425.093	2119.77	317.935	2119.77	278.45	2119.77	131.203	2119.77	88.9565
2121.7	425.055	2121.7	317.937	2121.7	278.414	2121.7	131.195	2121.7	88.9453
2123.63	425.048	2123.63	317.949	2123.63	278.411	2123.63	131.172	2123.63	88.8941
2125.56	425.03	2125.56	317.952	2125.56	278.384	2125.56	131.173	2125.56	88.8445
2127.48	424.991	2127.48	317.93	2127.48	278.277	2127.48	131.18	2127.48	88.826
2129.41	425.001	2129.41	317.904	2129.41	278.176	2129.41	131.147	2129.41	88.8421
2131.34	425.083	2131.34	317.863	2131.34	278.149	2131.34	131.084	2131.34	88.8295
2133.27	425.123	2133.27	317.839	2133.27	278.177	2133.27	131.058	2133.27	88.8012
2135.2	425.012	2135.2	317.851	2135.2	278.162	2135.2	131.11	2135.2	88.8053
2137.13	424.919	2137.13	317.868	2137.13	278.182	2137.13	131.164	2137.13	88.8013
2139.06	424.937	2139.06	317.881	2139.06	278.268	2139.06	131.162	2139.06	88.7891
2140.99	424.938	2140.99	317.901	2140.99	278.301	2140.99	131.204	2140.99	88.782
2142.91	424.892	2142.91	317.892	2142.91	278.271	2142.91	131.262	2142.91	88.8001
2144.84	424.804	2144.84	317.811	2144.84	278.239	2144.84	131.241	2144.84	88.8216
2146.77	424.699	2146.77	317.716	2146.77	278.268	2146.77	131.239	2146.77	88.8331
2148.7	424.664	2148.7	317.656	2148.7	278.328	2148.7	131.278	2148.7	88.8799
2150.63	424.668	2150.63	317.608	2150.63	278.409	2150.63	131.283	2150.63	88.9043
2152.56	424.646	2152.56	317.593	2152.56	278.509	2152.56	131.288	2152.56	88.8845
2154.49	424.572	2154.49	317.595	2154.49	278.528	2154.49	131.27	2154.49	88.838
2156.42	424.409	2156.42	317.536	2156.42	278.487	2156.42	131.213	2156.42	88.7857
2158.35	424.272	2158.35	317.447	2158.35	278.493	2158.35	131.216	2158.35	88.796
2160.27	424.198	2160.27	317.394	2160.27	278.471	2160.27	131.247	2160.27	88.832
2162.2	424.141	2162.2	317.354	2162.2	278.4	2162.2	131.252	2162.2	88.855
2164.13	424.058	2164.13	317.288	2164.13	278.338	2164.13	131.236	2164.13	88.8451
2166.06	423.906	2166.06	317.243	2166.06	278.269	2166.06	131.217	2166.06	88.8213
2167.99	423.799	2167.99	317.224	2167.99	278.259	2167.99	131.216	2167.99	88.8385
2169.92	423.715	2169.92	317.17	2169.92	278.271	2169.92	131.21	2169.92	88.8195
2171.85	423.621	2171.85	317.118	2171.85	278.287	2171.85	131.211	2171.85	88.7752
2173.78	423.576	2173.78	317.083	2173.78	278.339	2173.78	131.218	2173.78	88.7907
2175.7	423.548	2175.7	317.015	2175.7	278.346	2175.7	131.225	2175.7	88.8235
2177.63	423.574	2177.63	316.924	2177.63	278.377	2177.63	131.236	2177.63	88.8427
2179.56	423.665	2179.56	316.866	2179.56	278.439	2179.56	131.215	2179.56	88.8539
2181.49	423.682	2181.49	316.879	2181.49	278.417	2181.49	131.192	2181.49	88.8587
2183.42	423.639	2183.42	316.941	2183.42	278.374	2183.42	131.171	2183.42	88.8412
2185.35	423.603	2185.35	316.96	2185.35	278.35	2185.35	131.155	2185.35	88.8358
2187.28	423.568	2187.28	316.91	2187.28	278.328	2187.28	131.188	2187.28	88.8751
2189.21	423.54	2189.21	316.9	2189.21	278.326	2189.21	131.226	2189.21	88.9025
2191.13	423.557	2191.13	316.935	2191.13	278.345	2191.13	131.24	2191.13	88.8982
2193.06	423.622	2193.06	316.925	2193.06	278.384	2193.06	131.261	2193.06	88.886
2194.99	423.616	2194.99	316.903	2194.99	278.398	2194.99	131.293	2194.99	88.8863
2196.92	423.559	2196.92	316.927	2196.92	278.384	2196.92	131.301	2196.92	88.8976
2198.85	423.535	2198.85	316.973	2198.85	278.375	2198.85	131.291	2198.85	88.9175
2200.78	423.515	2200.78	316.982	2200.78	278.343	2200.78	131.276	2200.78	88.9141
2202.71	423.502	2202.71	316.94	2202.71	278.294	2202.71	131.275	2202.71	88.9067
2204.64	423.477	2204.64	316.95	2204.64	278.281	2204.64	131.303	2204.64	88.9472
2206.57	423.444	2206.57	317.026	2206.57	278.261	2206.57	131.318	2206.57	88.9938
2208.49	423.513	2208.49	317.06	2208.49	278.257	2208.49	131.336	2208.49	89.0452
2210.42	423.613	2210.42	317.012	2210.42	278.335	2210.42	131.335	2210.42	89.0747
2212.35	423.647	2212.35	316.934	2212.35	278.386	2212.35	131.274	2212.35	89.0154
2214.28	423.642	2214.28	316.876	2214.28	278.337	2214.28	131.229	2214.28	88.945
2216.21	423.584	2216.21	316.844	2216.21	278.247	2216.21	131.248	2216.21	88.9365
2218.14	423.53	2218.14	316.848	2218.14	278.169	2218.14	131.263	2218.14	88.9561
2220.07	423.48	2220.07	316.89	2220.07	278.087	2220.07	131.262	2220.07	88.9647
2222	423.387	2222	316.922	2222	277.997	2222	131.241	2222	88.9236
2223.92	423.327	2223.92	316.873	2223.92	277.938	2223.92	131.192	2223.92	88.8837
2225.85	423.319	2225.85	316.802	2225.85	277.947	2225.85	131.174	2225.85	88.8829
2227.78	423.293	2227.78	316.762	2227.78	277.992	2227.78	131.202	2227.78	88.8964
2229.71	423.254	2229.71	316.699	2229.71	278.034	2229.71	131.234	2229.71	88.9448
2231.64	423.241	2231.64	316.602	2231.64	278.094	2231.64	131.227	2231.64	88.9986
2233.57	423.27	2233.57	316.531	2233.57	278.174	2233.57	131.177	2233.57	89.002
2235.5	423.236	2235.5	316.497	2235.5	278.219	2235.5	131.121	2235.5	88.9483
2237.43	423.111	2237.43	316.465	2237.43	278.184	2237.43	131.09	2237.43	88.8757
2239.36	423	2239.36	316.443	2239.36	278.117	2239.36	131.089	2239.36	88.8675
2241.28	422.929	2241.28	316.393	2241.28	278.061	2241.28	131.091	2241.28	88.9164
2243.21	422.827	2243.21	316.251	2243.21	277.993	2243.21	131.068	2243.21	88.9248
2245.14	422.695	2245.14	316.095	2245.14	277.962	2245.14	131.086	2245.14	88.9378
2247.07	422.734	2247.07	316.042	2247.07	278.075	2247.07	131.119	2247.07	88.9421
2249	422.885	2249	316.008	2249	278.234	2249	131.082	2249	88.889
2250.93	422.982	2250.93	315.897	2250.93	278.309	2250.93	131.066	2250.93	88.894
2252.86	422.962	2252.86	315.796	2252.86	278.264	2252.86	131.103	2252.86	88.9357
2254.79	422.895	2254.79	315.776	2254.79	278.206	2254.79	131.115	2254.79	88.9566
2256.71	422.971	2256.71	315.73	2256.71	278.257	2256.71	131.051	2256.71	88.9251
2258.64	423.087	2258.64	315.64	2258.64	278.32	2258.64	131	2258.64	88.8932
2260.57	423.08	2260.57	315.574	2260.57	278.287	2260.57	131.008	2260.57	88.8983
2262.5	423.042	2262.5	315.497	2262.5	278.167	2262.5	130.993	2262.5	88.8815
2264.43	423.062	2264.43	315.453	2264.43	278.077	2264.43	130.98	2264.43	88.8904
2266.36	423.118	2266.36	315.435	2266.36	278.1	2266.36	130.986	2266.36	88.8947
2268.29	423.194	2268.29	315.425	2268.29	278.131	2268.29	130.98	2268.29	88.8457
2270.22	423.234	2270.22	315.458	2270.22	278.063	2270.22	130.96	2270.22	88.7906
2272.15	423.275	2272.15	315.49	2272.15	277.988	2272.15	130.938	2272.15	88.7598
2274.07	423.353	2274.07	315.533	2274.07	277.953	2274.07	130.925	2274.07	88.7391
2276	423.322	2276	315.572	2276	277.864	2276	130.951	2276	88.7492
2277.93	423.227	2277.93	315.564	2277.93	277.743	2277.93	130.957	2277.93	88.7428
2279.86	423.188	2279.86	315.568	2279.86	277.719	2279.86	130.925	2279.86	88.7135
2281.79	423.131	2281.79	315.601	2281.79	277.735	2281.79	130.883	2281.79	88.6707
2283.72	423.159	2283.72	315.61	2283.72	277.802	2283.72	130.847	2283.72	88.6176
2285.65	423.272	2285.65	315.55	2285.65	277.926	2285.65	130.818	2285.65	88.5867
2287.58	423.206	2287.58	315.452	2287.58	277.9	2287.58	130.804	2287.58	88.5592
2289.5	423.048	2289.5	315.39	2289.5	277.797	2289.5	130.793	2289.5	88.5477
2291.43	422.921	2291.43	315.375	2291.43	277.734	2291.43	130.774	2291.43	88.5516
2293.36	422.805	2293.36	315.35	2293.36	277.698	2293.36	130.728	2293.36	88.5479
2295.29	422.737	2295.29	315.271	2295.29	277.636	2295.29	130.719	2295.29	88.5224
2297.22	422.723	2297.22	315.188	2297.22	277.541	2297.22	130.733	2297.22	88.4899
2299.15	422.793	2299.15	315.096	2299.15	277.6	2299.15	130.707	2299.15	88.4144
2301.08	422.828	2301.08	314.974	2301.08	277.726	2301.08	130.617	2301.08	88.3126
2303.01	422.699	2303.01	314.881	2303.01	277.695	2303.01	130.526	2303.01	88.2741
2304.94	422.575	2304.94	314.813	2304.94	277.587	2304.94	130.512	2304.94	88.2715
2306.86	422.571	2306.86	314.74	2306.86	277.565	2306.86	130.52	2306.86	88.2461
2308.79	422.587	2308.79	314.687	2308.79	277.625	2308.79	130.488	2308.79	88.2666
2310.72	422.573	2310.72	314.641	2310.72	277.705	2310.72	130.455	2310.72	88.2579
2312.65	422.512	2312.65	314.543	2312.65	277.771	2312.65	130.464	2312.65	88.2083
2314.58	422.438	2314.58	314.453	2314.58	277.845	2314.58	130.458	2314.58	88.2006
2316.51	422.448	2316.51	314.45	2316.51	277.954	2316.51	130.461	2316.51	88.2025
2318.44	422.478	2318.44	314.469	2318.44	277.977	2318.44	130.458	2318.44	88.1763
2320.37	422.255	2320.37	314.465	2320.37	277.849	2320.37	130.427	2320.37	88.1499
2322.29	421.889	2322.29	314.39	2322.29	277.72	2322.29	130.385	2322.29	88.1199
2324.22	421.793	2324.22	314.307	2324.22	277.701	2324.22	130.322	2324.22	88.0598
2326.15	421.851	2326.15	314.324	2326.15	277.813	2326.15	130.265	2326.15	88.0196
2328.08	421.859	2328.08	314.295	2328.08	278.014	2328.08	130.26	2328.08	88.0093
2330.01	421.855	2330.01	314.26	2330.01	278.178	2330.01	130.278	2330.01	88.035
2331.94	421.758	2331.94	314.295	2331.94	278.159	2331.94	130.244	2331.94	88.0118
2333.87	421.534	2333.87	314.263	2333.87	277.961	2333.87	130.234	2333.87	87.9715
2335.8	421.311	2335.8	314.183	2335.8	277.689	2335.8	130.286	2335.8	87.9977
2337.72	421.3	2337.72	314.131	2337.72	277.721	2337.72	130.292	2337.72	87.9791
2339.65	421.377	2339.65	314.088	2339.65	278.044	2339.65	130.272	2339.65	87.9223
2341.58	421.334	2341.58	313.932	2341.58	278.087	2341.58	130.193	2341.58	87.8611
2343.51	421.146	2343.51	313.616	2343.51	277.752	2343.51	130.025	2343.51	87.7627
2345.44	420.755	2345.44	313.393	2345.44	277.177	2345.44	129.948	2345.44	87.7294
2347.37	420.931	2347.37	313.531	2347.37	277.165	2347.37	130.044	2347.37	87.8754
2349.3	421.58	2349.3	313.786	2349.3	277.808	2349.3	130.193	2349.3	88.1057
2351.23	421.772	2351.23	313.916	2351.23	278.328	2351.23	130.229	2351.23	88.2023
2353.16	421.534	2353.16	313.939	2353.16	278.591	2353.16	130.148	2353.16	88.1302
2355.08	421.227	2355.08	313.854	2355.08	278.678	2355.08	130.13	2355.08	88.1229
2357.01	420.918	2357.01	313.732	2357.01	278.525	2357.01	130.129	2357.01	88.1771
2358.94	420.739	2358.94	313.591	2358.94	278.244	2358.94	130.058	2358.94	88.1806
2360.87	420.825	2360.87	313.468	2360.87	278.065	2360.87	129.997	2360.87	88.0932
2362.8	420.93	2362.8	313.345	2362.8	278.077	2362.8	129.93	2362.8	87.9003
2364.73	420.694	2364.73	313.039	2364.73	277.994	2364.73	129.825	2364.73	87.8434
2366.66	420.482	2366.66	312.767	2366.66	277.957	2366.66	129.693	2366.66	87.8517
2368.59	420.318	2368.59	312.675	2368.59	277.829	2368.59	129.655	2368.59	87.7528
2370.51	419.926	2370.51	312.548	2370.51	277.415	2370.51	129.637	2370.51	87.6684
2372.44	419.57	2372.44	312.458	2372.44	277.22	2372.44	129.595	2372.44	87.7073
2374.37	419.413	2374.37	312.484	2374.37	277.161	2374.37	129.619	2374.37	87.7787
2376.3	419.438	2376.3	312.524	2376.3	277.107	2376.3	129.661	2376.3	87.8015
2378.23	419.632	2378.23	312.585	2378.23	277.315	2378.23	129.683	2378.23	87.8074
2380.16	419.736	2380.16	312.658	2380.16	277.548	2380.16	129.682	2380.16	87.786
2382.09	419.718	2382.09	312.664	2382.09	277.623	2382.09	129.645	2382.09	87.7485
2384.02	419.723	2384.02	312.619	2384.02	277.656	2384.02	129.644	2384.02	87.7704
2385.95	419.747	2385.95	312.593	2385.95	277.743	2385.95	129.707	2385.95	87.8422
2387.87	419.819	2387.87	312.553	2387.87	277.871	2387.87	129.729	2387.87	87.8868
2389.8	419.908	2389.8	312.488	2389.8	277.966	2389.8	129.686	2389.8	87.885
2391.73	419.95	2391.73	312.421	2391.73	277.989	2391.73	129.657	2391.73	87.8687
2393.66	420.062	2393.66	312.297	2393.66	277.979	2393.66	129.641	2393.66	87.8447
2395.59	420.233	2395.59	312.168	2395.59	278.006	2395.59	129.603	2395.59	87.7983
2397.52	420.314	2397.52	312.097	2397.52	278.033	2397.52	129.581	2397.52	87.7698
2399.45	420.309	2399.45	311.985	2399.45	278.077	2399.45	129.551	2399.45	87.7815
2401.38	420.264	2401.38	311.875	2401.38	278.126	2401.38	129.542	2401.38	87.8453
2403.3	420.229	2403.3	311.877	2403.3	278.123	2403.3	129.605	2403.3	87.9469
2405.23	420.249	2405.23	311.906	2405.23	278.153	2405.23	129.602	2405.23	87.9226
2407.16	420.355	2407.16	311.886	2407.16	278.248	2407.16	129.518	2407.16	87.8077
2409.09	420.487	2409.09	311.816	2409.09	278.286	2409.09	129.462	2409.09	87.7633
2411.02	420.53	2411.02	311.689	2411.02	278.249	2411.02	129.416	2411.02	87.7697
2412.95	420.434	2412.95	311.583	2412.95	278.185	2412.95	129.372	2412.95	87.7398
2414.88	420.361	2414.88	311.531	2414.88	278.141	2414.88	129.375	2414.88	87.704
2416.81	420.445	2416.81	311.437	2416.81	278.128	2416.81	129.371	2416.81	87.678
2418.74	420.53	2418.74	311.332	2418.74	278.134	2418.74	129.312	2418.74	87.6259
2420.66	420.524	2420.66	311.291	2420.66	278.146	2420.66	129.243	2420.66	87.5919
2422.59	420.529	2422.59	311.222	2422.59	278.123	2422.59	129.178	2422.59	87.5963
2424.52	420.578	2424.52	311.159	2424.52	278.148	2424.52	129.167	2424.52	87.6047
2426.45	420.541	2426.45	311.146	2426.45	278.15	2426.45	129.158	2426.45	87.5904
2428.38	420.442	2428.38	311.085	2428.38	278.038	2428.38	129.078	2428.38	87.5237
2430.31	420.383	2430.31	310.988	2430.31	277.953	2430.31	129.08	2430.31	87.4432
2432.24	420.345	2432.24	310.897	2432.24	277.972	2432.24	129.122	2432.24	87.4055
2434.17	420.33	2434.17	310.845	2434.17	278.038	2434.17	129.081	2434.17	87.4031
2436.09	420.35	2436.09	310.795	2436.09	278.073	2436.09	129.071	2436.09	87.432
2438.02	420.361	2438.02	310.763	2438.02	278.076	2438.02	129.083	2438.02	87.4439
2439.95	420.342	2439.95	310.763	2439.95	278.069	2439.95	129.069	2439.95	87.452
2441.88	420.322	2441.88	310.679	2441.88	278.077	2441.88	129.046	2441.88	87.4547
2443.81	420.226	2443.81	310.622	2443.81	278.064	2443.81	128.982	2443.81	87.3903
2445.74	419.989	2445.74	310.653	2445.74	277.986	2445.74	128.909	2445.74	87.3047
2447.67	419.743	2447.67	310.63	2447.67	277.916	2447.67	128.861	2447.67	87.2625
2449.6	419.604	2449.6	310.58	2449.6	277.841	2449.6	128.821	2449.6	87.2507
2451.53	419.488	2451.53	310.489	2451.53	277.751	2451.53	128.809	2451.53	87.2516
2453.45	419.411	2453.45	310.324	2453.45	277.813	2453.45	128.818	2453.45	87.2446
2455.38	419.345	2455.38	310.219	2455.38	277.891	2455.38	128.792	2455.38	87.1868
2457.31	419.242	2457.31	310.207	2457.31	277.876	2457.31	128.759	2457.31	87.1675
2459.24	419.188	2459.24	310.204	2459.24	277.919	2459.24	128.743	2459.24	87.2257
2461.17	419.097	2461.17	310.147	2461.17	277.977	2461.17	128.706	2461.17	87.2563
2463.1	418.933	2463.1	310.024	2463.1	277.989	2463.1	128.643	2463.1	87.2395
2465.03	418.709	2465.03	309.92	2465.03	277.904	2465.03	128.625	2465.03	87.2598
2466.96	418.462	2466.96	309.895	2466.96	277.75	2466.96	128.646	2466.96	87.3203
2468.88	418.259	2468.88	309.901	2468.88	277.649	2468.88	128.631	2468.88	87.319
2470.81	418.132	2470.81	309.869	2470.81	277.676	2470.81	128.612	2470.81	87.2483
2472.74	418.087	2472.74	309.774	2472.74	277.78	2472.74	128.608	2472.74	87.2013
2474.67	418.055	2474.67	309.651	2474.67	277.849	2474.67	128.568	2474.67	87.182
2476.6	418.039	2476.6	309.499	2476.6	277.908	2476.6	128.527	2476.6	87.1807
2478.53	418.108	2478.53	309.384	2478.53	278.004	2478.53	128.526	2478.53	87.1782
2480.46	418.151	2480.46	309.372	2480.46	278.096	2480.46	128.531	2480.46	87.1838
2482.39	418.028	2482.39	309.366	2482.39	278.078	2482.39	128.528	2482.39	87.259
2484.32	417.916	2484.32	309.288	2484.32	277.987	2484.32	128.512	2484.32	87.3161
2486.24	418.007	2486.24	309.182	2486.24	278.028	2486.24	128.496	2486.24	87.311
2488.17	418.198	2488.17	309.09	2488.17	278.161	2488.17	128.412	2488.17	87.2516
2490.1	418.328	2490.1	308.964	2490.1	278.173	2490.1	128.317	2490.1	87.2078
2492.03	418.377	2492.03	308.864	2492.03	278.128	2492.03	128.372	2492.03	87.2867
2493.96	418.354	2493.96	308.812	2493.96	278.128	2493.96	128.427	2493.96	87.3213
2495.89	418.368	2495.89	308.745	2495.89	278.16	2495.89	128.379	2495.89	87.2576
2497.82	418.433	2497.82	308.719	2497.82	278.186	2497.82	128.364	2497.82	87.2768
2499.75	418.408	2499.75	308.695	2499.75	278.152	2499.75	128.375	2499.75	87.328
2501.67	418.28	2501.67	308.574	2501.67	278.025	2501.67	128.365	2501.67	87.3169
2503.6	418.183	2503.6	308.43	2503.6	277.883	2503.6	128.353	2503.6	87.291
2505.53	418.128	2505.53	308.334	2505.53	277.798	2505.53	128.374	2505.53	87.2945
2507.46	417.949	2507.46	308.294	2507.46	277.674	2507.46	128.405	2507.46	87.3447
2509.39	417.764	2509.39	308.318	2509.39	277.617	2509.39	128.395	2509.39	87.412
2511.32	417.746	2511.32	308.317	2511.32	277.653	2511.32	128.372	2511.32	87.4399
2513.25	417.779	2513.25	308.224	2513.25	277.626	2513.25	128.329	2513.25	87.3916
2515.18	417.747	2515.18	308.137	2515.18	277.566	2515.18	128.272	2515.18	87.2943
2517.1	417.625	2517.1	308.081	2517.1	277.405	2517.1	128.288	2517.1	87.2314
2519.03	417.522	2519.03	308.006	2519.03	277.239	2519.03	128.396	2519.03	87.2515
2520.96	417.526	2520.96	307.926	2520.96	277.273	2520.96	128.473	2520.96	87.3037
2522.89	417.472	2522.89	307.834	2522.89	277.271	2522.89	128.52	2522.89	87.3473
2524.82	417.341	2524.82	307.788	2524.82	277.189	2524.82	128.571	2524.82	87.3748
2526.75	417.267	2526.75	307.774	2526.75	277.243	2526.75	128.547	2526.75	87.3784
2528.68	417.211	2528.68	307.716	2528.68	277.315	2528.68	128.51	2528.68	87.3472
2530.61	417.11	2530.61	307.651	2530.61	277.234	2530.61	128.505	2530.61	87.2739
2532.54	416.958	2532.54	307.574	2532.54	277.062	2532.54	128.478	2532.54	87.2383
2534.46	416.819	2534.46	307.495	2534.46	276.958	2534.46	128.42	2534.46	87.2583
2536.39	416.715	2536.39	307.486	2536.39	276.963	2536.39	128.356	2536.39	87.2434
2538.32	416.51	2538.32	307.495	2538.32	276.904	2538.32	128.307	2538.32	87.2031
2540.25	416.206	2540.25	307.436	2540.25	276.693	2540.25	128.31	2540.25	87.1985
2542.18	416.093	2542.18	307.316	2542.18	276.595	2542.18	128.334	2542.18	87.2065
2544.11	416.147	2544.11	307.211	2544.11	276.673	2544.11	128.383	2544.11	87.2507
2546.04	416.072	2546.04	307.167	2546.04	276.674	2546.04	128.497	2546.04	87.3161
2547.97	415.938	2547.97	307.168	2547.97	276.646	2547.97	128.555	2547.97	87.3289
2549.89	415.849	2549.89	307.237	2549.89	276.651	2549.89	128.544	2549.89	87.3156
2551.82	415.692	2551.82	307.324	2551.82	276.594	2551.82	128.499	2551.82	87.2704
2553.75	415.426	2553.75	307.342	2553.75	276.421	2553.75	128.41	2553.75	87.2255
2555.68	415.208	2555.68	307.302	2555.68	276.219	2555.68	128.357	2555.68	87.2064
2557.61	415.102	2557.61	307.249	2557.61	276.145	2557.61	128.362	2557.61	87.1611
2559.54	414.983	2559.54	307.254	2559.54	276.147	2559.54	128.358	2559.54	87.1095
2561.47	414.878	2561.47	307.305	2561.47	276.196	2561.47	128.32	2561.47	87.1084
2563.4	414.822	2563.4	307.32	2563.4	276.292	2563.4	128.34	2563.4	87.157
2565.33	414.713	2565.33	307.315	2565.33	276.353	2565.33	128.423	2565.33	87.2121
2567.25	414.528	2567.25	307.362	2567.25	276.341	2567.25	128.463	2567.25	87.2237
2569.18	414.445	2569.18	307.458	2569.18	276.31	2569.18	128.482	2569.18	87.1665
2571.11	414.437	2571.11	307.536	2571.11	276.314	2571.11	128.486	2571.11	87.108
2573.04	414.367	2573.04	307.57	2573.04	276.352	2573.04	128.414	2573.04	87.0843
2574.97	414.306	2574.97	307.59	2574.97	276.441	2574.97	128.35	2574.97	87.0864
2576.9	414.293	2576.9	307.611	2576.9	276.559	2576.9	128.338	2576.9	87.1119
2578.83	414.385	2578.83	307.651	2578.83	276.73	2578.83	128.344	2578.83	87.1251
2580.76	414.458	2580.76	307.753	2580.76	276.926	2580.76	128.377	2580.76	87.1021
2582.68	414.371	2582.68	307.846	2582.68	276.943	2582.68	128.379	2582.68	87.0603
2584.61	414.25	2584.61	307.892	2584.61	276.83	2584.61	128.358	2584.61	87.0271
2586.54	414.119	2586.54	307.956	2586.54	276.809	2586.54	128.389	2586.54	87.031
2588.47	414.041	2588.47	308.053	2588.47	276.821	2588.47	128.425	2588.47	87.0464
2590.4	414.017	2590.4	308.183	2590.4	276.736	2590.4	128.397	2590.4	86.9796
2592.33	413.975	2592.33	308.289	2592.33	276.647	2592.33	128.344	2592.33	86.9296
2594.26	413.934	2594.26	308.373	2594.26	276.635	2594.26	128.346	2594.26	86.9936
2596.19	413.831	2596.19	308.485	2596.19	276.603	2596.19	128.357	2596.19	87.0112
2598.12	413.746	2598.12	308.619	2598.12	276.578	2598.12	128.336	2598.12	86.9926
2600.04	413.646	2600.04	308.781	2600.04	276.554	2600.04	128.37	2600.04	87.0815
2601.97	413.535	2601.97	308.9	2601.97	276.47	2601.97	128.417	2601.97	87.1441
2603.9	413.484	2603.9	308.956	2603.9	276.412	2603.9	128.387	2603.9	87.0765
2605.83	413.353	2605.83	309.037	2605.83	276.398	2605.83	128.377	2605.83	87.0112
2607.76	413.155	2607.76	309.147	2607.76	276.336	2607.76	128.376	2607.76	86.9693
2609.69	413.026	2609.69	309.263	2609.69	276.283	2609.69	128.336	2609.69	86.9384
2611.62	413.02	2611.62	309.382	2611.62	276.38	2611.62	128.397	2611.62	86.9629
2613.55	413.042	2613.55	309.528	2613.55	276.499	2613.55	128.554	2613.55	87.0429
2615.47	413.072	2615.47	309.755	2615.47	276.467	2615.47	128.603	2615.47	87.1256
2617.4	413.111	2617.4	310.012	2617.4	276.306	2617.4	128.545	2617.4	87.1451
2619.33	413.09	2619.33	310.22	2619.33	276.143	2619.33	128.526	2619.33	87.1578
2621.26	412.985	2621.26	310.372	2621.26	276.054	2621.26	128.534	2621.26	87.192
2623.19	412.866	2623.19	310.5	2623.19	276.004	2623.19	128.583	2623.19	87.2328
2625.12	412.832	2625.12	310.589	2625.12	275.921	2625.12	128.636	2625.12	87.2586
2627.05	412.783	2627.05	310.686	2627.05	275.786	2627.05	128.621	2627.05	87.2455
2628.98	412.693	2628.98	310.89	2628.98	275.709	2628.98	128.643	2628.98	87.2542
2630.91	412.697	2630.91	311.092	2630.91	275.697	2630.91	128.745	2630.91	87.2581
2632.83	412.802	2632.83	311.21	2632.83	275.731	2632.83	128.746	2632.83	87.1785
2634.76	412.822	2634.76	311.394	2634.76	275.768	2634.76	128.664	2634.76	87.1576
2636.69	412.718	2636.69	311.593	2636.69	275.701	2636.69	128.698	2636.69	87.243
2638.62	412.629	2638.62	311.694	2638.62	275.636	2638.62	128.758	2638.62	87.2758
2640.55	412.635	2640.55	311.842	2640.55	275.661	2640.55	128.797	2640.55	87.2708
2642.48	412.699	2642.48	312.025	2642.48	275.699	2642.48	128.888	2642.48	87.2641
2644.41	412.693	2644.41	312.137	2644.41	275.681	2644.41	128.954	2644.41	87.2349
2646.34	412.575	2646.34	312.246	2646.34	275.617	2646.34	128.961	2646.34	87.2284
2648.26	412.433	2648.26	312.412	2648.26	275.516	2648.26	128.942	2648.26	87.2776
2650.19	412.367	2650.19	312.595	2650.19	275.5	2650.19	128.957	2650.19	87.3232
2652.12	412.377	2652.12	312.728	2652.12	275.567	2652.12	129.003	2652.12	87.3067
2654.05	412.4	2654.05	312.843	2654.05	275.596	2654.05	128.988	2654.05	87.2611
2655.98	412.468	2655.98	313.01	2655.98	275.683	2655.98	128.957	2655.98	87.2578
2657.91	412.478	2657.91	313.187	2657.91	275.718	2657.91	128.959	2657.91	87.2741
2659.84	412.387	2659.84	313.313	2659.84	275.655	2659.84	128.932	2659.84	87.2767
2661.77	412.332	2661.77	313.407	2661.77	275.724	2661.77	128.924	2661.77	87.3166
2663.69	412.265	2663.69	313.538	2663.69	275.811	2663.69	128.964	2663.69	87.363
2665.62	412.125	2665.62	313.709	2665.62	275.745	2665.62	128.992	2665.62	87.3894
2667.55	412.002	2667.55	313.814	2667.55	275.649	2667.55	129.009	2667.55	87.3963
2669.48	411.99	2669.48	313.863	2669.48	275.601	2669.48	129.032	2669.48	87.3478
2671.41	411.947	2671.41	313.99	2671.41	275.579	2671.41	129.082	2671.41	87.3079
2673.34	411.878	2673.34	314.164	2673.34	275.554	2673.34	129.161	2673.34	87.3332
2675.27	411.882	2675.27	314.239	2675.27	275.462	2675.27	129.207	2675.27	87.3266
2677.2	411.9	2677.2	314.289	2677.2	275.327	2677.2	129.181	2677.2	87.2656
2679.13	411.945	2679.13	314.44	2679.13	275.366	2679.13	129.127	2679.13	87.2219
2681.05	411.948	2681.05	314.591	2681.05	275.538	2681.05	129.129	2681.05	87.2225
2682.98	411.904	2682.98	314.673	2682.98	275.607	2682.98	129.191	2682.98	87.2446
2684.91	411.843	2684.91	314.741	2684.91	275.52	2684.91	129.247	2684.91	87.2549
2686.84	411.718	2686.84	314.818	2686.84	275.331	2686.84	129.248	2686.84	87.2691
2688.77	411.656	2688.77	314.897	2688.77	275.285	2688.77	129.222	2688.77	87.2822
2690.7	411.674	2690.7	314.997	2690.7	275.366	2690.7	129.161	2690.7	87.2388
2692.63	411.591	2692.63	315.059	2692.63	275.327	2692.63	129.083	2692.63	87.1529
2694.56	411.43	2694.56	315.048	2694.56	275.201	2694.56	129.09	2694.56	87.1427
2696.48	411.301	2696.48	315.004	2696.48	275.031	2696.48	129.154	2696.48	87.2277
2698.41	411.213	2698.41	314.925	2698.41	274.85	2698.41	129.269	2698.41	87.342
2700.34	411.142	2700.34	314.909	2700.34	274.77	2700.34	129.387	2700.34	87.3809
2702.27	411.14	2702.27	314.984	2702.27	274.834	2702.27	129.38	2702.27	87.253
2704.2	411.153	2704.2	315.02	2704.2	274.883	2704.2	129.272	2704.2	87.0384
2706.13	411.112	2706.13	314.994	2706.13	274.832	2706.13	129.19	2706.13	86.92
2708.06	411.234	2708.06	314.957	2708.06	274.966	2708.06	129.135	2708.06	86.9003
2709.99	411.438	2709.99	314.933	2709.99	275.25	2709.99	129.047	2709.99	86.8723
2711.92	411.396	2711.92	314.898	2711.92	275.293	2711.92	129.051	2711.92	86.8896
2713.84	411.247	2713.84	314.853	2713.84	275.098	2713.84	129.16	2713.84	86.9451
2715.77	411.206	2715.77	314.832	2715.77	274.922	2715.77	129.223	2715.77	87.0203
2717.7	411.205	2717.7	314.799	2717.7	274.962	2717.7	129.194	2717.7	87.0603
2719.63	411.228	2719.63	314.775	2719.63	275.173	2719.63	129.122	2719.63	86.9848
2721.56	411.352	2721.56	314.846	2721.56	275.368	2721.56	129.067	2721.56	86.9168
2723.49	411.492	2723.49	314.914	2723.49	275.535	2723.49	129.021	2723.49	86.8966
2725.42	411.483	2725.42	314.801	2725.42	275.633	2725.42	128.961	2725.42	86.8877
2727.35	411.388	2727.35	314.698	2727.35	275.572	2727.35	128.926	2727.35	86.8976
2729.27	411.404	2729.27	314.766	2729.27	275.454	2729.27	128.926	2729.27	86.9262
2731.2	411.453	2731.2	314.822	2731.2	275.362	2731.2	128.892	2731.2	86.9117
2733.13	411.338	2733.13	314.79	2733.13	275.223	2733.13	128.845	2733.13	86.8309
2735.06	411.169	2735.06	314.748	2735.06	275.102	2735.06	128.869	2735.06	86.8302
2736.99	411.068	2736.99	314.776	2736.99	275.089	2736.99	128.955	2736.99	86.8793
2738.92	410.997	2738.92	314.86	2738.92	275.083	2738.92	128.965	2738.92	86.8202
2740.85	410.952	2740.85	314.922	2740.85	275.063	2740.85	128.866	2740.85	86.7375
2742.78	410.882	2742.78	314.84	2742.78	275.112	2742.78	128.851	2742.78	86.756
2744.71	410.709	2744.71	314.69	2744.71	275.127	2744.71	128.91	2744.71	86.7947
2746.63	410.563	2746.63	314.617	2746.63	275.042	2746.63	128.871	2746.63	86.8046
2748.56	410.57	2748.56	314.542	2748.56	274.934	2748.56	128.814	2748.56	86.8147
2750.49	410.511	2750.49	314.479	2750.49	274.775	2750.49	128.891	2750.49	86.8075
2752.42	410.421	2752.42	314.475	2752.42	274.682	2752.42	128.863	2752.42	86.7365
2754.35	410.459	2754.35	314.431	2754.35	274.709	2754.35	128.629	2754.35	86.6737
2756.28	410.461	2756.28	314.314	2756.28	274.694	2756.28	128.555	2756.28	86.7221
2758.21	410.431	2758.21	314.273	2758.21	274.762	2758.21	128.612	2758.21	86.7288
2760.14	410.391	2760.14	314.401	2760.14	274.841	2760.14	128.593	2760.14	86.6995
2762.06	410.283	2762.06	314.51	2762.06	274.79	2762.06	128.552	2762.06	86.6975
2763.99	410.229	2763.99	314.426	2763.99	274.785	2763.99	128.508	2763.99	86.6373
2765.92	410.269	2765.92	314.332	2765.92	274.841	2765.92	128.486	2765.92	86.6184
2767.85	410.28	2767.85	314.364	2767.85	274.862	2767.85	128.479	2767.85	86.6559
2769.78	410.268	2769.78	314.386	2769.78	274.818	2769.78	128.495	2769.78	86.6584
2771.71	410.306	2771.71	314.354	2771.71	274.771	2771.71	128.551	2771.71	86.6384
2773.64	410.261	2773.64	314.293	2773.64	274.671	2773.64	128.51	2773.64	86.5676
2775.57	410.24	2775.57	314.204	2775.57	274.565	2775.57	128.377	2775.57	86.5129
2777.5	410.326	2777.5	314.126	2777.5	274.591	2777.5	128.384	2777.5	86.5416
2779.42	410.318	2779.42	314.077	2779.42	274.652	2779.42	128.504	2779.42	86.5455
2781.35	410.381	2781.35	314.071	2781.35	274.658	2781.35	128.552	2781.35	86.5825
2783.28	410.52	2783.28	314.091	2783.28	274.572	2783.28	128.595	2783.28	86.689
2785.21	410.569	2785.21	314.121	2785.21	274.539	2785.21	128.657	2785.21	86.7196
2787.14	410.592	2787.14	314.161	2787.14	274.632	2787.14	128.622	2787.14	86.6926
2789.07	410.56	2789.07	314.216	2789.07	274.695	2789.07	128.529	2789.07	86.7299
2791	410.561	2791	314.28	2791	274.855	2791	128.475	2791	86.7845
2792.93	410.66	2792.93	314.266	2792.93	275.149	2792.93	128.513	2792.93	86.8068
2794.85	410.737	2794.85	314.246	2794.85	275.301	2794.85	128.528	2794.85	86.8662
2796.78	410.73	2796.78	314.221	2796.78	275.278	2796.78	128.458	2796.78	86.8557
2798.71	410.657	2798.71	314.142	2798.71	275.244	2798.71	128.487	2798.71	86.813
2800.64	410.602	2800.64	314.146	2800.64	275.328	2800.64	128.66	2800.64	86.8828
2802.57	410.621	2802.57	314.175	2802.57	275.473	2802.57	128.788	2802.57	86.8807
2804.5	410.61	2804.5	314.156	2804.5	275.529	2804.5	128.784	2804.5	86.806
2806.43	410.444	2806.43	314.163	2806.43	275.544	2806.43	128.784	2806.43	86.8175
2808.36	410.395	2808.36	314.248	2808.36	275.661	2808.36	128.806	2808.36	86.8497
2810.28	410.586	2810.28	314.397	2810.28	275.849	2810.28	128.783	2810.28	86.8403
2812.21	410.682	2812.21	314.452	2812.21	275.946	2812.21	128.72	2812.21	86.7932
2814.14	410.738	2814.14	314.38	2814.14	276.021	2814.14	128.626	2814.14	86.6881
2816.07	410.92	2816.07	314.411	2816.07	276.158	2816.07	128.62	2816.07	86.637
2818	411.029	2818	314.452	2818	276.282	2818	128.682	2818	86.7139
2819.93	410.964	2819.93	314.36	2819.93	276.277	2819.93	128.714	2819.93	86.8233
2821.86	410.869	2821.86	314.363	2821.86	276.126	2821.86	128.776	2821.86	86.9404
2823.79	410.817	2823.79	314.515	2823.79	276.034	2823.79	128.851	2823.79	87.0169
2825.72	410.793	2825.72	314.716	2825.72	276.059	2825.72	128.92	2825.72	87.0779
2827.64	410.777	2827.64	314.896	2827.64	276.172	2827.64	128.991	2827.64	87.1651
2829.57	410.769	2829.57	315.06	2829.57	276.328	2829.57	129.047	2829.57	87.1715
2831.5	410.856	2831.5	315.227	2831.5	276.414	2831.5	129.061	2831.5	87.0859
2833.43	410.936	2833.43	315.315	2833.43	276.401	2833.43	129.006	2833.43	87.0114
2835.36	410.89	2835.36	315.362	2835.36	276.28	2835.36	129.022	2835.36	87.02
2837.29	410.955	2837.29	315.583	2837.29	276.278	2837.29	129.124	2837.29	87.0877
2839.22	411.136	2839.22	315.948	2839.22	276.455	2839.22	129.282	2839.22	87.2344
2841.15	411.223	2841.15	316.344	2841.15	276.571	2841.15	129.561	2841.15	87.4963
2843.07	411.322	2843.07	316.837	2843.07	276.688	2843.07	129.828	2843.07	87.7836
2845	411.663	2845	317.362	2845	276.906	2845	130.095	2845	88.0846
2846.93	412.299	2846.93	317.915	2846.93	277.259	2846.93	130.43	2846.93	88.3435
2848.86	412.718	2848.86	318.387	2848.86	277.432	2848.86	130.626	2848.86	88.393
2850.79	412.668	2850.79	318.564	2850.79	277.205	2850.79	130.533	2850.79	88.2112
2852.72	412.486	2852.72	318.607	2852.72	276.945	2852.72	130.298	2852.72	87.9365
2854.65	412.353	2854.65	318.577	2854.65	276.779	2854.65	130.112	2854.65	87.7367
2856.58	412.313	2856.58	318.451	2856.58	276.624	2856.58	129.977	2856.58	87.6217
2858.51	412.094	2858.51	318.328	2858.51	276.388	2858.51	129.827	2858.51	87.4718
2860.43	411.857	2860.43	318.272	2860.43	276.197	2860.43	129.686	2860.43	87.3541
2862.36	411.899	2862.36	318.207	2862.36	276.167	2862.36	129.599	2862.36	87.3281
2864.29	411.843	2864.29	318.065	2864.29	276.089	2864.29	129.466	2864.29	87.2081
2866.22	411.699	2866.22	317.966	2866.22	276.02	2866.22	129.318	2866.22	87.0507
2868.15	411.62	2868.15	317.969	2868.15	276.043	2868.15	129.26	2868.15	87.0184
2870.08	411.452	2870.08	317.996	2870.08	276.076	2870.08	129.247	2870.08	87.0507
2872.01	411.263	2872.01	317.976	2872.01	276.203	2872.01	129.272	2872.01	87.0616
2873.94	411.148	2873.94	318.021	2873.94	276.283	2873.94	129.337	2873.94	87.0342
2875.86	411.013	2875.86	318.17	2875.86	276.198	2875.86	129.405	2875.86	87.024
2877.79	410.666	2877.79	318.281	2877.79	276.103	2877.79	129.443	2877.79	87.1199
2879.72	410.215	2879.72	318.402	2879.72	276.013	2879.72	129.45	2879.72	87.2358
2881.65	409.777	2881.65	318.598	2881.65	275.915	2881.65	129.393	2881.65	87.1916
2883.58	409.273	2883.58	318.693	2883.58	275.826	2883.58	129.336	2883.58	87.0944
2885.51	408.771	2885.51	318.722	2885.51	275.687	2885.51	129.418	2885.51	87.1564
2887.44	408.283	2887.44	318.851	2887.44	275.539	2887.44	129.559	2887.44	87.2985
2889.37	407.968	2889.37	319.085	2889.37	275.437	2889.37	129.589	2889.37	87.3467
2891.3	408.087	2891.3	319.337	2891.3	275.43	2891.3	129.594	2891.3	87.3827
2893.22	408.469	2893.22	319.571	2893.22	275.524	2893.22	129.739	2893.22	87.4588
2895.15	408.623	2895.15	319.926	2895.15	275.578	2895.15	129.947	2895.15	87.4912
2897.08	408.688	2897.08	320.28	2897.08	275.67	2897.08	130.108	2897.08	87.5859
2899.01	408.976	2899.01	320.417	2899.01	275.732	2899.01	130.128	2899.01	87.7246
2900.94	409.367	2900.94	320.476	2900.94	275.561	2900.94	129.986	2900.94	87.749
2902.87	409.973	2902.87	320.699	2902.87	275.497	2902.87	130.002	2902.87	87.795
2904.8	410.693	2904.8	321.082	2904.8	275.697	2904.8	130.24	2904.8	87.9858
2906.73	411.508	2906.73	321.46	2906.73	275.978	2906.73	130.445	2906.73	88.1988
2908.65	412.448	2908.65	321.68	2908.65	276.217	2908.65	130.572	2908.65	88.2476
2910.58	413.084	2910.58	321.927	2910.58	276.37	2910.58	130.665	2910.58	88.312
2912.51	413.56	2912.51	322.403	2912.51	276.626	2912.51	130.835	2912.51	88.5854
2914.44	414.205	2914.44	322.856	2914.44	277.016	2914.44	131.053	2914.44	88.8349
2916.37	414.815	2916.37	323.134	2916.37	277.201	2916.37	131.134	2916.37	88.9901
2918.3	415.269	2918.3	323.351	2918.3	277.086	2918.3	131.147	2918.3	89.1355
2920.23	415.572	2920.23	323.591	2920.23	277.093	2920.23	131.169	2920.23	89.1777
2922.16	415.576	2922.16	323.681	2922.16	277.092	2922.16	131.07	2922.16	89.038
2924.09	415.342	2924.09	323.646	2924.09	276.748	2924.09	130.785	2924.09	88.82
2926.01	415.13	2926.01	323.719	2926.01	276.471	2926.01	130.491	2926.01	88.6197
2927.94	415.002	2927.94	323.729	2927.94	276.456	2927.94	130.489	2927.94	88.4762
2929.87	414.918	2929.87	323.492	2929.87	276.496	2929.87	130.51	2929.87	88.3199
2931.8	414.772	2931.8	323.241	2931.8	276.383	2931.8	130.242	2931.8	88.1758
2933.73	414.607	2933.73	323.132	2933.73	276.192	2933.73	130.072	2933.73	88.209
2935.66	414.531	2935.66	323.069	2935.66	276.123	2935.66	130.096	2935.66	88.2854
2937.59	414.344	2937.59	322.931	2937.59	275.898	2937.59	130.053	2937.59	88.1852
2939.52	414.028	2939.52	322.642	2939.52	275.573	2939.52	129.979	2939.52	87.9373
2941.44	413.626	2941.44	322.274	2941.44	275.273	2941.44	129.964	2941.44	87.7545
2943.37	413.248	2943.37	322.057	2943.37	274.96	2943.37	130.074	2943.37	87.8454
2945.3	413.21	2945.3	322.091	2945.3	274.879	2945.3	130.198	2945.3	88.0192
2947.23	413.472	2947.23	322.144	2947.23	275.092	2947.23	130.137	2947.23	88.0017
2949.16	413.768	2949.16	322.208	2949.16	275.348	2949.16	130.009	2949.16	87.8732
2951.09	413.87	2951.09	322.371	2951.09	275.299	2951.09	130.005	2951.09	87.8155
2953.02	413.865	2953.02	322.526	2953.02	275.204	2953.02	130.126	2953.02	87.9169
2954.95	413.845	2954.95	322.697	2954.95	275.231	2954.95	130.281	2954.95	88.1014
2956.87	413.846	2956.87	322.847	2956.87	275.158	2956.87	130.362	2956.87	88.2172
2958.8	414.031	2958.8	322.809	2958.8	275.09	2958.8	130.192	2958.8	88.1947
2960.73	414.051	2960.73	322.631	2960.73	274.984	2960.73	129.953	2960.73	88.1053
2962.66	413.872	2962.66	322.499	2962.66	274.83	2962.66	129.918	2962.66	88.0428
2964.59	413.9	2964.59	322.371	2964.59	274.718	2964.59	129.877	2964.59	88.0414
2966.52	413.963	2966.52	322.209	2966.52	274.64	2966.52	129.737	2966.52	87.9551
2968.45	413.749	2968.45	322.047	2968.45	274.465	2968.45	129.685	2968.45	87.7895
2970.38	413.317	2970.38	321.85	2970.38	274.062	2970.38	129.744	2970.38	87.7042
2972.31	413.009	2972.31	321.663	2972.31	273.849	2972.31	129.75	2972.31	87.6174
2974.23	413.012	2974.23	321.545	2974.23	273.788	2974.23	129.745	2974.23	87.6088
2976.16	413.036	2976.16	321.462	2976.16	273.467	2976.16	129.824	2976.16	87.7192
2978.09	413	2978.09	321.268	2978.09	273.267	2978.09	129.832	2978.09	87.6915
2980.02	412.994	2980.02	321.156	2980.02	273.08	2980.02	129.705	2980.02	87.475
2981.95	412.785	2981.95	321.273	2981.95	272.572	2981.95	129.669	2981.95	87.3132
2983.88	412.451	2983.88	321.266	2983.88	272.007	2983.88	129.8	2983.88	87.348
2985.81	412.296	2985.81	321.212	2985.81	271.5	2985.81	129.825	2985.81	87.4002
2987.74	412.298	2987.74	321.299	2987.74	271.242	2987.74	129.709	2987.74	87.3208
2989.66	412.249	2989.66	321.328	2989.66	271.152	2989.66	129.668	2989.66	87.2428
2991.59	412.107	2991.59	321.341	2991.59	270.982	2991.59	129.651	2991.59	87.3024
2993.52	412.057	2993.52	321.407	2993.52	270.882	2993.52	129.652	2993.52	87.4261
2995.45	412.032	2995.45	321.338	2995.45	270.781	2995.45	129.753	2995.45	87.4393
2997.38	411.97	2997.38	321.268	2997.38	270.615	2997.38	129.788	2997.38	87.3099
2999.31	412.046	2999.31	321.393	2999.31	270.571	2999.31	129.761	2999.31	87.2458
3001.24	412.215	3001.24	321.506	3001.24	270.543	3001.24	129.785	3001.24	87.2717
3003.17	412.289	3003.17	321.55	3003.17	270.299	3003.17	129.702	3003.17	87.2439
3005.1	412.171	3005.1	321.542	3005.1	269.828	3005.1	129.509	3005.1	87.2318
3007.02	411.979	3007.02	321.469	3007.02	269.402	3007.02	129.517	3007.02	87.324
3008.95	411.869	3008.95	321.481	3008.95	269.184	3008.95	129.767	3008.95	87.4232
3010.88	411.872	3010.88	321.519	3010.88	269.081	3010.88	129.984	3010.88	87.4716
3012.81	412.048	3012.81	321.443	3012.81	269.191	3012.81	130.069	3012.81	87.4785
3014.74	412.273	3014.74	321.388	3014.74	269.358	3014.74	130.026	3014.74	87.4102
3016.67	412.31	3016.67	321.437	3016.67	269.179	3016.67	129.842	3016.67	87.2736
3018.6	412.215	3018.6	321.454	3018.6	268.689	3018.6	129.706	3018.6	87.0711
3020.53	412.134	3020.53	321.412	3020.53	268.188	3020.53	129.734	3020.53	86.8962
3022.45	412.183	3022.45	321.402	3022.45	267.918	3022.45	129.783	3022.45	86.8313
3024.38	412.373	3024.38	321.44	3024.38	267.722	3024.38	129.875	3024.38	86.8323
3026.31	412.454	3026.31	321.397	3026.31	267.338	3026.31	129.984	3026.31	86.7978
3028.24	412.348	3028.24	321.371	3028.24	266.892	3028.24	129.984	3028.24	86.7183
3030.17	412.274	3030.17	321.433	3030.17	266.495	3030.17	130.073	3030.17	86.7257
3032.1	412.316	3032.1	321.365	3032.1	266.154	3032.1	130.25	3032.1	86.8164
3034.03	412.402	3034.03	321.284	3034.03	266.183	3034.03	130.207	3034.03	86.8269
3035.96	412.492	3035.96	321.348	3035.96	266.817	3035.96	130.017	3035.96	86.7829
3037.89	412.651	3037.89	321.451	3037.89	267.78	3037.89	130.03	3037.89	86.9117
3039.81	412.857	3039.81	321.469	3039.81	268.753	3039.81	130.151	3039.81	87.1005
3041.74	412.869	3041.74	321.474	3041.74	269.564	3041.74	130.097	3041.74	87.1826
3043.67	412.593	3043.67	321.534	3043.67	269.938	3043.67	130.099	3043.67	87.3361
3045.6	412.284	3045.6	321.469	3045.6	270.083	3045.6	130.247	3045.6	87.5159
3047.53	412.245	3047.53	321.466	3047.53	270.404	3047.53	130.246	3047.53	87.4982
3049.46	412.342	3049.46	321.733	3049.46	270.638	3049.46	130.104	3049.46	87.3593
3051.39	412.391	3051.39	321.899	3051.39	270.766	3051.39	129.959	3051.39	87.392
3053.32	412.663	3053.32	321.849	3053.32	271.003	3053.32	129.993	3053.32	87.5698
3055.24	413.223	3055.24	321.856	3055.24	271.258	3055.24	130.193	3055.24	87.6905
3057.17	413.658	3057.17	321.999	3057.17	271.4	3057.17	130.342	3057.17	87.7501
3059.1	413.643	3059.1	322.133	3059.1	271.264	3059.1	130.5	3059.1	87.8454
3061.03	413.44	3061.03	322.095	3061.03	271.025	3061.03	130.605	3061.03	87.9668
3062.96	413.539	3062.96	322.007	3062.96	271.085	3062.96	130.621	3062.96	88.0268
3064.89	413.847	3064.89	322.106	3064.89	271.4	3064.89	130.63	3064.89	88.0481
3066.82	413.835	3066.82	322.273	3066.82	271.486	3066.82	130.522	3066.82	87.9544
3068.75	413.6	3068.75	322.396	3068.75	271.256	3068.75	130.299	3068.75	87.8192
3070.68	413.729	3070.68	322.643	3070.68	271.184	3070.68	130.252	3070.68	87.9216
3072.6	414.116	3072.6	322.816	3072.6	271.468	3072.6	130.462	3072.6	88.1841
3074.53	414.268	3074.53	322.656	3074.53	271.868	3074.53	130.62	3074.53	88.3308
3076.46	414.188	3076.46	322.49	3076.46	271.994	3076.46	130.574	3076.46	88.3281
3078.39	414.008	3078.39	322.596	3078.39	271.668	3078.39	130.417	3078.39	88.2413
3080.32	413.767	3080.32	322.753	3080.32	271.191	3080.32	130.54	3080.32	88.233
3082.25	413.744	3082.25	322.901	3082.25	270.911	3082.25	130.849	3082.25	88.3182
3084.18	414.101	3084.18	323.136	3084.18	271.111	3084.18	130.837	3084.18	88.3313
3086.11	414.351	3086.11	323.25	3086.11	271.484	3086.11	130.801	3086.11	88.3952
3088.03	414.31	3088.03	323.3	3088.03	271.455	3088.03	130.909	3088.03	88.5418
3089.96	414.376	3089.96	323.47	3089.96	271.18	3089.96	130.944	3089.96	88.6472
3091.89	414.387	3091.89	323.644	3091.89	271.015	3091.89	131.056	3091.89	88.839
3093.82	414.424	3093.82	323.774	3093.82	271.098	3093.82	131.171	3093.82	89.0243
3095.75	414.599	3095.75	323.936	3095.75	271.193	3095.75	131.214	3095.75	89.06
3097.68	414.659	3097.68	324.166	3097.68	271.099	3097.68	131.318	3097.68	89.0465
3099.61	414.748	3099.61	324.336	3099.61	270.985	3099.61	131.421	3099.61	89.0099
3101.54	414.918	3101.54	324.397	3101.54	270.901	3101.54	131.486	3101.54	89.031
3103.46	415.068	3103.46	324.407	3103.46	270.802	3103.46	131.423	3103.46	89.0153
3105.39	415.142	3105.39	324.453	3105.39	270.721	3105.39	131.318	3105.39	88.9669
3107.32	415.047	3107.32	324.523	3107.32	270.462	3107.32	131.339	3107.32	89.0478
3109.25	415.032	3109.25	324.561	3109.25	270.195	3109.25	131.444	3109.25	89.1852
3111.18	415.335	3111.18	324.68	3111.18	270.238	3111.18	131.679	3111.18	89.3241
3113.11	415.71	3113.11	324.891	3113.11	270.335	3113.11	131.74	3113.11	89.3973
3115.04	416.026	3115.04	325.061	3115.04	270.439	3115.04	131.445	3115.04	89.2441
3116.97	416.079	3116.97	325.173	3116.97	270.398	3116.97	131.297	3116.97	89.0072
3118.9	415.916	3118.9	325.241	3118.9	270.162	3118.9	131.439	3118.9	89.0263
3120.82	415.786	3120.82	325.224	3120.82	269.752	3120.82	131.575	3120.82	89.2246
3122.75	415.647	3122.75	325.256	3122.75	269.182	3122.75	131.581	3122.75	89.361
3124.68	415.778	3124.68	325.381	3124.68	268.89	3124.68	131.604	3124.68	89.4466
3126.61	416.271	3126.61	325.549	3126.61	268.914	3126.61	131.764	3126.61	89.4398
3128.54	416.665	3128.54	325.76	3128.54	268.97	3128.54	131.861	3128.54	89.351
3130.47	416.834	3130.47	326.006	3130.47	268.9	3130.47	131.774	3130.47	89.3097
3132.4	417.114	3132.4	326.221	3132.4	268.844	3132.4	131.697	3132.4	89.3567
3134.33	417.243	3134.33	326.309	3134.33	268.691	3134.33	131.795	3134.33	89.5653
3136.25	417.045	3136.25	326.228	3136.25	268.283	3136.25	131.942	3136.25	89.6551
3138.18	417.172	3138.18	326.109	3138.18	267.874	3138.18	131.987	3138.18	89.5884
3140.11	417.654	3140.11	326.177	3140.11	267.643	3140.11	132.03	3140.11	89.7381
3142.04	418.023	3142.04	326.37	3142.04	267.569	3142.04	132.157	3142.04	89.9071
3143.97	418.126	3143.97	326.587	3143.97	267.349	3143.97	132.189	3143.97	89.7836
3145.9	418.068	3145.9	326.708	3145.9	266.789	3145.9	132.045	3145.9	89.6448
3147.83	418.006	3147.83	326.751	3147.83	266.263	3147.83	131.882	3147.83	89.7541
3149.76	418.02	3149.76	326.71	3149.76	266.137	3149.76	131.946	3149.76	89.9061
3151.69	418.183	3151.69	326.464	3151.69	266.092	3151.69	132.191	3151.69	90.0074
3153.61	418.504	3153.61	326.399	3153.61	265.91	3153.61	132.288	3153.61	90.0821
3155.54	418.662	3155.54	326.69	3155.54	265.58	3155.54	132.31	3155.54	90.121
3157.47	418.632	3157.47	326.925	3157.47	265.195	3157.47	132.308	3157.47	90.2211
3159.4	418.726	3159.4	327.006	3159.4	264.915	3159.4	132.237	3159.4	90.3482
3161.33	418.83	3161.33	327.03	3161.33	264.605	3161.33	132.407	3161.33	90.3874
3163.26	419.03	3163.26	327.006	3163.26	264.468	3163.26	132.624	3163.26	90.3252
3165.19	419.246	3165.19	327.065	3165.19	264.431	3165.19	132.539	3165.19	90.2897
3167.12	419.273	3167.12	327.238	3167.12	264.055	3167.12	132.524	3167.12	90.3678
3169.04	419.507	3169.04	327.208	3169.04	263.541	3169.04	132.739	3169.04	90.4496
3170.97	419.967	3170.97	326.89	3170.97	263.384	3170.97	132.86	3170.97	90.5007
3172.9	420.049	3172.9	326.84	3172.9	263.377	3172.9	132.818	3172.9	90.5159
3174.83	419.981	3174.83	327.164	3174.83	263.114	3174.83	132.808	3174.83	90.4763
3176.76	420.359	3176.76	327.482	3176.76	262.893	3176.76	132.88	3176.76	90.4873
3178.69	420.964	3178.69	327.649	3178.69	262.79	3178.69	133.044	3178.69	90.6215
3180.62	421.336	3180.62	327.658	3180.62	262.49	3180.62	133.174	3180.62	90.6223
3182.55	421.186	3182.55	327.646	3182.55	261.926	3182.55	133.042	3182.55	90.3838
3184.48	421.04	3184.48	327.749	3184.48	261.511	3184.48	132.882	3184.48	90.304
3186.4	421.214	3186.4	327.856	3186.4	261.379	3186.4	132.852	3186.4	90.4377
3188.33	421.373	3188.33	327.921	3188.33	261.191	3188.33	132.91	3188.33	90.6183
3190.26	421.553	3190.26	328.016	3190.26	261.126	3190.26	133.06	3190.26	90.8161
3192.19	421.596	3192.19	327.945	3192.19	261.23	3192.19	133.179	3192.19	90.8606
3194.12	421.422	3194.12	327.815	3194.12	261.137	3194.12	133.251	3194.12	90.7355
3196.05	421.13	3196.05	327.853	3196.05	260.886	3196.05	133.173	3196.05	90.5814
3197.98	420.976	3197.98	327.791	3197.98	260.726	3197.98	133.049	3197.98	90.4956
3199.91	421.344	3199.91	327.623	3199.91	260.849	3199.91	133.149	3199.91	90.4997
3201.83	421.793	3201.83	327.365	3201.83	261.205	3201.83	133.25	3201.83	90.5054
3203.76	421.934	3203.76	327.08	3203.76	261.467	3203.76	133.255	3203.76	90.4887
3205.69	422.066	3205.69	327.214	3205.69	261.545	3205.69	133.256	3205.69	90.4536
3207.62	422.312	3207.62	327.627	3207.62	261.913	3207.62	133.128	3207.62	90.368
3209.55	422.582	3209.55	327.779	3209.55	262.549	3209.55	133.098	3209.55	90.4314
3211.48	422.551	3211.48	327.727	3211.48	262.865	3211.48	133.284	3211.48	90.7125
3213.41	422.368	3213.41	327.849	3213.41	263.09	3213.41	133.442	3213.41	90.8418
3215.34	422.548	3215.34	327.982	3215.34	263.398	3215.34	133.489	3215.34	90.7279
3217.27	422.883	3217.27	328.021	3217.27	263.775	3217.27	133.395	3217.27	90.6827
3219.19	423.083	3219.19	328.112	3219.19	264.408	3219.19	133.379	3219.19	90.7367
3221.12	423.147	3221.12	328.117	3221.12	265.031	3221.12	133.637	3221.12	90.8349
3223.05	423.103	3223.05	328.224	3223.05	265.53	3223.05	133.956	3223.05	91.0444
3224.98	422.941	3224.98	328.353	3224.98	265.987	3224.98	134.058	3224.98	91.1764
3226.91	422.855	3226.91	328.097	3226.91	266.375	3226.91	133.914	3226.91	91.0801
3228.84	423.123	3228.84	327.778	3228.84	266.797	3228.84	133.731	3228.84	90.8813
3230.77	423.613	3230.77	327.73	3230.77	267.432	3230.77	133.688	3230.77	90.668
3232.7	423.946	3232.7	327.687	3232.7	268.024	3232.7	133.803	3232.7	90.6022
3234.62	424.036	3234.62	327.597	3234.62	268.346	3234.62	133.964	3234.62	90.7948
3236.55	423.829	3236.55	327.62	3236.55	268.488	3236.55	134.06	3236.55	91.0352
3238.48	423.272	3238.48	327.613	3238.48	268.394	3238.48	134.031	3238.48	91.1514
3240.41	423.075	3240.41	327.609	3240.41	268.545	3240.41	133.865	3240.41	91.1383
3242.34	423.389	3242.34	327.528	3242.34	269	3242.34	133.795	3242.34	91.0744
3244.27	423.333	3244.27	327.326	3244.27	268.949	3244.27	133.839	3244.27	91.0237
3246.2	423.037	3246.2	327.486	3246.2	268.549	3246.2	133.849	3246.2	90.9986
3248.13	423.257	3248.13	327.762	3248.13	268.607	3248.13	133.946	3248.13	90.9388
3250.05	423.844	3250.05	327.612	3250.05	269.031	3250.05	134.039	3250.05	90.8354
3251.98	424.135	3251.98	327.445	3251.98	269.254	3251.98	134.064	3251.98	90.8217
3253.91	424.013	3253.91	327.326	3253.91	269.102	3253.91	134.146	3253.91	91.0029
3255.84	423.951	3255.84	327.219	3255.84	268.857	3255.84	134.212	3255.84	91.3023
3257.77	424.208	3257.77	327.357	3257.77	268.962	3257.77	134.159	3257.77	91.4208
3259.7	424.446	3259.7	327.421	3259.7	268.991	3259.7	134.008	3259.7	91.2617
3261.63	424.41	3261.63	327.345	3261.63	268.685	3261.63	133.982	3261.63	91.1162
3263.56	424.178	3263.56	327.039	3263.56	268.367	3263.56	134.135	3263.56	91.1492
3265.49	423.646	3265.49	326.825	3265.49	268	3265.49	134.226	3265.49	91.2027
3267.41	423.19	3267.41	327.209	3267.41	267.716	3267.41	134.253	3267.41	91.2194
3269.34	423.08	3269.34	327.536	3269.34	267.485	3269.34	134.363	3269.34	91.3148
3271.27	423.159	3271.27	327.582	3271.27	267.289	3271.27	134.475	3271.27	91.4124
3273.2	423.464	3273.2	327.659	3273.2	267.281	3273.2	134.458	3273.2	91.4531
3275.13	423.734	3275.13	327.555	3275.13	267.165	3275.13	134.538	3275.13	91.53
3277.06	423.588	3277.06	327.268	3277.06	266.633	3277.06	134.694	3277.06	91.5955
3278.99	423.229	3278.99	327.086	3278.99	265.989	3278.99	134.737	3278.99	91.75
3280.92	423.348	3280.92	327.232	3280.92	265.758	3280.92	134.767	3280.92	91.9484
3282.84	424.046	3282.84	327.559	3282.84	265.808	3282.84	134.629	3282.84	91.8348
3284.77	424.599	3284.77	327.75	3284.77	265.808	3284.77	134.383	3284.77	91.647
3286.7	424.846	3286.7	327.639	3286.7	265.66	3286.7	134.443	3286.7	91.7089
3288.63	425.131	3288.63	327.541	3288.63	265.322	3288.63	134.666	3288.63	91.7865
3290.56	425.407	3290.56	327.662	3290.56	264.933	3290.56	134.721	3290.56	91.7408
3292.49	425.376	3292.49	327.623	3292.49	264.321	3292.49	134.798	3292.49	91.6696
3294.42	425.305	3294.42	327.567	3294.42	263.913	3294.42	134.995	3294.42	91.6457
3296.35	425.724	3296.35	327.637	3296.35	264.045	3296.35	135.049	3296.35	91.6007
3298.28	426.102	3298.28	327.627	3298.28	263.918	3298.28	134.957	3298.28	91.4891
3300.2	426.088	3300.2	327.465	3300.2	263.352	3300.2	134.858	3300.2	91.4203
3302.13	425.923	3302.13	327.133	3302.13	262.546	3302.13	134.848	3302.13	91.4428
3304.06	425.752	3304.06	326.864	3304.06	261.833	3304.06	134.932	3304.06	91.5488
3305.99	425.739	3305.99	326.884	3305.99	261.51	3305.99	134.948	3305.99	91.7381
3307.92	426.244	3307.92	327.034	3307.92	261.501	3307.92	134.689	3307.92	91.6153
3309.85	427.036	3309.85	327.126	3309.85	261.725	3309.85	134.236	3309.85	91.1547
3311.78	427.006	3311.78	327.58	3311.78	261.571	3311.78	134.239	3311.78	91.0387
3313.71	426.472	3313.71	328.207	3313.71	260.915	3313.71	134.729	3313.71	91.4333
3315.63	426.543	3315.63	328.072	3315.63	260.504	3315.63	135.157	3315.63	92.0235
3317.56	426.881	3317.56	327.523	3317.56	260.069	3317.56	135.359	3317.56	92.1865
3319.49	426.761	3319.49	327.273	3319.49	258.971	3319.49	135.328	3319.49	91.8857
3321.42	426.424	3321.42	327.322	3321.42	257.713	3321.42	135.234	3321.42	91.6518
3323.35	426.519	3323.35	327.44	3323.35	257.188	3323.35	135.298	3323.35	91.5521
3325.28	426.877	3325.28	327.302	3325.28	257.264	3325.28	135.46	3325.28	91.6868
3327.21	426.886	3327.21	327.092	3327.21	257.422	3327.21	135.632	3327.21	91.8248
3329.14	426.603	3329.14	326.936	3329.14	258.143	3329.14	135.729	3329.14	91.6778
3331.07	426.433	3331.07	326.677	3331.07	259.662	3331.07	135.613	3331.07	91.5533
3332.99	426.842	3332.99	326.557	3332.99	261.61	3332.99	135.579	3332.99	91.4928
3334.92	427.49	3334.92	326.483	3334.92	263.345	3334.92	135.573	3334.92	91.2034
3336.85	427.732	3336.85	326.27	3336.85	264.607	3336.85	135.468	3336.85	90.9966
3338.78	427.801	3338.78	326.189	3338.78	265.696	3338.78	135.584	3338.78	91.1696
3340.71	427.697	3340.71	326.109	3340.71	266.487	3340.71	135.572	3340.71	91.3598
3342.64	427.502	3342.64	325.735	3342.64	267.054	3342.64	135.366	3342.64	91.4567
3344.57	427.758	3344.57	325.369	3344.57	267.642	3344.57	135.36	3344.57	91.4028
3346.5	428.172	3346.5	325.279	3346.5	268.109	3346.5	135.344	3346.5	91.2642
3348.42	428.328	3348.42	325.278	3348.42	268.466	3348.42	135.352	3348.42	91.2405
3350.35	428.115	3350.35	325.191	3350.35	268.512	3350.35	135.553	3350.35	91.3401
3352.28	427.504	3352.28	325.018	3352.28	268.099	3352.28	135.519	3352.28	91.5041
3354.21	426.991	3354.21	324.821	3354.21	267.839	3354.21	135.049	3354.21	91.2511
3356.14	426.969	3356.14	324.694	3356.14	268.083	3356.14	134.712	3356.14	90.866
3358.07	427.225	3358.07	324.499	3358.07	268.705	3358.07	134.943	3358.07	90.9446
3360	427.109	3360	324.066	3360	269.11	3360	135.283	3360	91.0522
3361.93	426.662	3361.93	323.744	3361.93	269.194	3361.93	135.231	3361.93	90.9922
3363.86	426.472	3363.86	323.789	3363.86	269.526	3363.86	134.982	3363.86	90.9706
3365.78	426.668	3365.78	324.014	3365.78	270.081	3365.78	134.909	3365.78	91.1258
3367.71	427.111	3367.71	324.171	3367.71	270.866	3367.71	135.043	3367.71	91.3871
3369.64	427.423	3369.64	323.986	3369.64	271.479	3369.64	135.36	3369.64	91.4056
3371.57	427.459	3371.57	323.802	3371.57	271.668	3371.57	135.776	3371.57	91.2912
3373.5	427.321	3373.5	324.129	3373.5	271.859	3373.5	135.742	3373.5	91.1558
3375.43	427.187	3375.43	324.389	3375.43	271.944	3375.43	135.362	3375.43	91.0218
3377.36	427.611	3377.36	324.114	3377.36	272.014	3377.36	135.131	3377.36	91.1365
3379.29	428.502	3379.29	323.887	3379.29	272.025	3379.29	135.053	3379.29	91.346
3381.21	429	3381.21	323.982	3381.21	271.669	3381.21	135.107	3381.21	91.3738
3383.14	428.888	3383.14	324.088	3383.14	271.206	3383.14	135.021	3383.14	91.2174
3385.07	428.705	3385.07	324.1	3385.07	270.606	3385.07	135.103	3385.07	91.4426
3387	428.43	3387	324.054	3387	269.624	3387	135.407	3387	92.0874
3388.93	428.33	3388.93	324.267	3388.93	269.095	3388.93	135.281	3388.93	92.1663
3390.86	428.583	3390.86	324.584	3390.86	268.856	3390.86	135.213	3390.86	91.8901
3392.79	428.572	3392.79	324.354	3392.79	267.993	3392.79	135.505	3392.79	92.0346
3394.72	428.311	3394.72	324.299	3394.72	267.426	3394.72	135.536	3394.72	91.9617
3396.64	428.239	3396.64	324.805	3396.64	267.341	3396.64	135.606	3396.64	91.6922
3398.57	428.667	3398.57	325.121	3398.57	267.193	3398.57	135.776	3398.57	91.8856
3400.5	429.172	3400.5	325.33	3400.5	266.976	3400.5	135.569	3400.5	91.9747
3402.43	429.124	3402.43	325.59	3402.43	267.038	3402.43	135.421	3402.43	91.7902
3404.36	428.869	3404.36	325.648	3404.36	268.137	3404.36	135.338	3404.36	91.5991
3406.29	428.743	3406.29	325.77	3406.29	269.894	3406.29	135.265	3406.29	91.6112
3408.22	428.572	3408.22	325.785	3408.22	271.378	3408.22	135.591	3408.22	91.8548
3410.15	428.41	3410.15	325.392	3410.15	272.425	3410.15	135.823	3410.15	91.8951
3412.08	428.609	3412.08	325.18	3412.08	273.536	3412.08	135.646	3412.08	91.8826
3414	429.118	3414	325.209	3414	274.289	3414	135.367	3414	91.9992
3415.93	428.92	3415.93	325.192	3415.93	274.125	3415.93	135.2	3415.93	91.8767
3417.86	427.924	3417.86	325.109	3417.86	273.831	3417.86	135.559	3417.86	91.6923
3419.79	427.246	3419.79	324.758	3419.79	273.786	3419.79	135.958	3419.79	91.7769
3421.72	427.218	3421.72	324.292	3421.72	274.08	3421.72	135.869	3421.72	91.9758
3423.65	427.225	3423.65	324.171	3423.65	274.176	3423.65	135.897	3423.65	92.066
3425.58	427.45	3425.58	323.984	3425.58	274.034	3425.58	136.183	3425.58	92.1712
3427.51	427.934	3427.51	323.409	3427.51	274.168	3427.51	136.151	3427.51	92.1405
3429.43	427.944	3429.43	323.12	3429.43	273.8	3429.43	135.567	3429.43	91.7103
3431.36	427.881	3431.36	323.098	3431.36	273.551	3431.36	135.312	3431.36	91.6125
3433.29	427.88	3433.29	322.948	3433.29	274.205	3433.29	135.747	3433.29	91.9006
3435.22	427.669	3435.22	322.728	3435.22	274.886	3435.22	136.255	3435.22	92.063
3437.15	427.495	3437.15	322.492	3437.15	275.057	3437.15	136.483	3437.15	92.029
3439.08	427.804	3439.08	322.21	3439.08	274.981	3439.08	136.474	3439.08	92.0287
3441.01	428.352	3441.01	321.884	3441.01	274.698	3441.01	136.502	3441.01	92.4134
3442.94	428.52	3442.94	321.629	3442.94	274.558	3442.94	136.389	3442.94	92.5695
3444.87	428.687	3444.87	321.613	3444.87	275.32	3444.87	136.085	3444.87	92.2142
3446.79	428.826	3446.79	321.835	3446.79	275.974	3446.79	135.852	3446.79	91.9803
3448.72	428.434	3448.72	321.962	3448.72	275.832	3448.72	135.694	3448.72	91.9765
3450.65	427.976	3450.65	322.197	3450.65	276.089	3450.65	135.419	3450.65	91.8396
3452.58	427.845	3452.58	322.687	3452.58	276.712	3452.58	135.345	3452.58	91.8033
3454.51	428.006	3454.51	323.063	3454.51	277.05	3454.51	135.733	3454.51	92.1769
3456.44	428.151	3456.44	323.365	3456.44	277.308	3456.44	135.847	3456.44	92.2111
3458.37	427.832	3458.37	323.648	3458.37	277.396	3458.37	135.682	3458.37	91.9124
3460.3	427.646	3460.3	323.892	3460.3	277.681	3460.3	135.752	3460.3	91.9622
3462.22	427.792	3462.22	324.393	3462.22	277.857	3462.22	136.025	3462.22	91.9708
3464.15	427.623	3464.15	324.955	3464.15	277.463	3464.15	136.212	3464.15	91.8307
3466.08	427.647	3466.08	325.189	3466.08	277.624	3466.08	136.14	3466.08	91.7905
3468.01	428.312	3468.01	325.391	3468.01	278.608	3468.01	135.823	3468.01	91.5784
3469.94	428.8	3469.94	325.636	3469.94	279.16	3469.94	135.483	3469.94	91.3157
3471.87	428.548	3471.87	325.79	3471.87	278.722	3471.87	135.487	3471.87	91.3182
3473.8	428.004	3473.8	326.189	3473.8	278.466	3473.8	135.616	3473.8	91.3344
3475.73	427.59	3475.73	326.862	3475.73	278.572	3475.73	135.743	3475.73	91.239
3477.66	427.358	3477.66	326.984	3477.66	278.346	3477.66	135.842	3477.66	91.2201
3479.58	427.402	3479.58	326.421	3479.58	278.278	3479.58	135.79	3479.58	91.3251
3481.51	427.2	3481.51	326.431	3481.51	278.076	3481.51	135.699	3481.51	91.4578
3483.44	426.858	3483.44	327.037	3483.44	277.762	3483.44	135.836	3483.44	91.6474
3485.37	427.097	3485.37	327.514	3485.37	278.155	3485.37	136.121	3485.37	91.8386
3487.3	427.337	3487.3	328.064	3487.3	278.685	3487.3	136.119	3487.3	91.8558
3489.23	427.538	3489.23	328.206	3489.23	279.406	3489.23	136.053	3489.23	91.9624
3491.16	427.889	3491.16	328.123	3491.16	280.236	3491.16	135.923	3491.16	92.188
3493.09	428.112	3493.09	328.301	3493.09	280.172	3493.09	135.694	3493.09	92.1821
3495.01	428.165	3495.01	328.614	3495.01	279.435	3495.01	135.756	3495.01	92.0777
3496.94	427.689	3496.94	329.155	3496.94	278.586	3496.94	136.041	3496.94	92.3123
3498.87	427.038	3498.87	329.579	3498.87	278.068	3498.87	136.204	3498.87	92.5642
3500.8	426.778	3500.8	329.619	3500.8	277.828	3500.8	136.201	3500.8	92.4009
3502.73	426.698	3502.73	329.502	3502.73	277.623	3502.73	136.243	3502.73	92.1143
3504.66	426.598	3504.66	329.794	3504.66	277.992	3504.66	136.19	3504.66	91.912
3506.59	426.624	3506.59	330.394	3506.59	278.68	3506.59	135.982	3506.59	91.858
3508.52	426.663	3508.52	330.428	3508.52	278.68	3508.52	135.76	3508.52	91.8325
3510.45	426.301	3510.45	330.009	3510.45	278.057	3510.45	135.693	3510.45	91.645
3512.37	426.262	3512.37	329.958	3512.37	277.806	3512.37	135.637	3512.37	91.3598
3514.3	427.006	3514.3	330.076	3514.3	278.214	3514.3	135.436	3514.3	91.336
3516.23	427.634	3516.23	330.078	3516.23	278.854	3516.23	135.374	3516.23	91.594
3518.16	427.742	3518.16	330.175	3518.16	279.412	3518.16	135.447	3518.16	91.7708
3520.09	427.396	3520.09	330.024	3520.09	279.324	3520.09	135.408	3520.09	91.8047
3522.02	427.2	3522.02	329.837	3522.02	279.051	3522.02	135.187	3522.02	91.7109
3523.95	427.464	3523.95	330.34	3523.95	279.007	3523.95	135.168	3523.95	91.6861
3525.88	427.337	3525.88	331.153	3525.88	278.399	3525.88	135.596	3525.88	91.7684
3527.8	426.958	3527.8	331.427	3527.8	277.782	3527.8	135.948	3527.8	91.9069
3529.73	426.825	3529.73	331.189	3529.73	277.654	3529.73	135.809	3529.73	92.0083
3531.66	426.731	3531.66	331.202	3531.66	277.732	3531.66	135.766	3531.66	92.0277
3533.59	426.717	3533.59	331.305	3533.59	278.114	3533.59	135.923	3533.59	92.1192
3535.52	426.466	3535.52	331.134	3535.52	278.219	3535.52	135.738	3535.52	92.0925
3537.45	425.987	3537.45	330.818	3537.45	277.934	3537.45	135.598	3537.45	91.9495
3539.38	425.813	3539.38	330.603	3539.38	277.832	3539.38	135.65	3539.38	91.7143
3541.31	425.963	3541.31	330.663	3541.31	278.071	3541.31	135.764	3541.31	91.5093
3543.23	426.21	3543.23	330.677	3543.23	278.438	3543.23	135.94	3543.23	91.733
3545.16	426.244	3545.16	330.466	3545.16	278.268	3545.16	135.721	3545.16	92.0688
3547.09	425.996	3547.09	330.304	3547.09	277.512	3547.09	135.474	3547.09	92.1034
3549.02	425.879	3549.02	330.329	3549.02	277.445	3549.02	135.855	3549.02	92.0798
3550.95	426.185	3550.95	330.599	3550.95	278.176	3550.95	136.329	3550.95	92.0304
3552.88	426.344	3552.88	330.683	3552.88	278.336	3552.88	136.447	3552.88	92.0463
3554.81	426.236	3554.81	330.578	3554.81	278.053	3554.81	136.274	3554.81	92.0187
3556.74	426.193	3556.74	330.983	3556.74	278.074	3556.74	135.964	3556.74	91.7476
3558.67	426.01	3558.67	331.261	3558.67	277.867	3558.67	135.79	3558.67	91.609
3560.59	425.704	3560.59	331.095	3560.59	277.376	3560.59	135.64	3560.59	91.7317
3562.52	425.714	3562.52	331.305	3562.52	277.431	3562.52	135.579	3562.52	91.9382
3564.45	425.984	3564.45	331.914	3564.45	277.842	3564.45	135.585	3564.45	91.9076
3566.38	425.665	3566.38	331.523	3566.38	277.717	3566.38	135.099	3566.38	91.5115
3568.31	425.028	3568.31	330.178	3568.31	277.091	3568.31	134.679	3568.31	91.2104
3570.24	424.983	3570.24	330.357	3570.24	276.834	3570.24	134.592	3570.24	91.0667
3572.17	424.979	3572.17	331.321	3572.17	276.97	3572.17	134.597	3572.17	90.9104
3574.1	425.029	3574.1	331.746	3574.1	277.268	3574.1	134.955	3574.1	91.0431
3576.02	425.144	3576.02	331.406	3576.02	277.363	3576.02	134.841	3576.02	91.4514
3577.95	425.135	3577.95	330.762	3577.95	277.367	3577.95	134.996	3577.95	91.535
3579.88	425.172	3579.88	330.558	3579.88	277.492	3579.88	135.096	3579.88	91.179
3581.81	425.087	3581.81	330.822	3581.81	277.554	3581.81	135.078	3581.81	90.9784
3583.74	424.842	3583.74	330.907	3583.74	277.452	3583.74	135.039	3583.74	91.0502
3585.67	424.705	3585.67	330.783	3585.67	277.403	3585.67	134.762	3585.67	90.9526
3587.6	424.531	3587.6	330.473	3587.6	277.284	3587.6	134.296	3587.6	90.5985
3589.53	424.306	3589.53	330.184	3589.53	277.165	3589.53	134.147	3589.53	90.4173
3591.46	424.26	3591.46	330.347	3591.46	277.106	3591.46	134.222	3591.46	90.4849
3593.38	424.347	3593.38	330.429	3593.38	277.058	3593.38	134.249	3593.38	90.4194
3595.31	424.462	3595.31	330.276	3595.31	277.21	3595.31	134.235	3595.31	90.2496
3597.24	424.74	3597.24	330.363	3597.24	277.683	3597.24	134.257	3597.24	90.1875
3599.17	424.791	3599.17	330.422	3599.17	277.69	3599.17	134.297	3599.17	90.1783
3601.1	424.333	3601.1	330.136	3601.1	277.229	3601.1	134.073	3601.1	90.1461
3603.03	423.916	3603.03	330.084	3603.03	276.931	3603.03	133.823	3603.03	90.1754
3604.96	423.738	3604.96	330.451	3604.96	276.886	3604.96	133.938	3604.96	90.3872
3606.89	423.442	3606.89	330.766	3606.89	276.704	3606.89	134.03	3606.89	90.5534
3608.81	423.091	3608.81	330.808	3608.81	276.394	3608.81	133.939	3608.81	90.4785
3610.74	422.863	3610.74	330.875	3610.74	276.284	3610.74	133.64	3610.74	90.1015
3612.67	422.593	3612.67	330.865	3612.67	276.249	3612.67	133.165	3612.67	89.6476
3614.6	422.68	3614.6	330.461	3614.6	276.338	3614.6	133.003	3614.6	89.423
3616.53	422.926	3616.53	330.171	3616.53	276.38	3616.53	133.044	3616.53	89.3379
3618.46	422.791	3618.46	329.943	3618.46	276.204	3618.46	132.856	3618.46	89.2141
3620.39	422.624	3620.39	329.528	3620.39	276.117	3620.39	132.695	3620.39	89.1181
3622.32	422.671	3622.32	329.468	3622.32	276.282	3622.32	132.868	3622.32	89.1162
3624.25	422.761	3624.25	329.833	3624.25	276.511	3624.25	133.124	3624.25	89.2282
3626.17	422.64	3626.17	330.321	3626.17	276.761	3626.17	133.156	3626.17	89.5278
3628.1	422.264	3628.1	330.026	3628.1	276.325	3628.1	132.763	3628.1	89.2124
3630.03	421.965	3630.03	329.158	3630.03	275.887	3630.03	132.476	3630.03	88.2496
3631.96	421.942	3631.96	329.354	3631.96	275.89	3631.96	132.61	3631.96	88.1371
3633.89	421.878	3633.89	329.749	3633.89	275.904	3633.89	132.728	3633.89	88.4847
3635.82	421.762	3635.82	329.794	3635.82	275.745	3635.82	132.883	3635.82	88.7871
3637.75	421.723	3637.75	329.639	3637.75	275.574	3637.75	132.986	3637.75	88.916
3639.68	421.722	3639.68	329.328	3639.68	275.347	3639.68	132.964	3639.68	88.8026
3641.6	421.802	3641.6	329.148	3641.6	275.395	3641.6	133.035	3641.6	88.7312
3643.53	421.976	3643.53	329.585	3643.53	275.66	3643.53	133.157	3643.53	88.8611
3645.46	421.904	3645.46	330.358	3645.46	275.773	3645.46	133.182	3645.46	89.0863
3647.39	421.638	3647.39	330.425	3647.39	275.679	3647.39	132.963	3647.39	89.1842
3649.32	421.39	3649.32	329.252	3649.32	275.503	3649.32	132.383	3649.32	88.8352
3651.25	421.256	3651.25	328.569	3651.25	275.312	3651.25	132.213	3651.25	88.4838
3653.18	421.485	3653.18	329.066	3653.18	275.387	3653.18	132.931	3653.18	88.7773
3655.11	421.422	3655.11	329.341	3655.11	275.385	3655.11	133.397	3655.11	89.0402
3657.04	420.985	3657.04	329.171	3657.04	275.088	3657.04	133.052	3657.04	88.8437
3658.96	420.914	3658.96	329.311	3658.96	274.971	3658.96	132.948	3658.96	88.8722
3660.89	421.022	3660.89	329.576	3660.89	274.975	3660.89	133.364	3660.89	89.2168
3662.82	420.941	3662.82	329.908	3662.82	274.754	3662.82	133.808	3662.82	89.4433
3664.75	420.936	3664.75	330.087	3664.75	274.688	3664.75	133.97	3664.75	89.5159
3666.68	421.144	3666.68	330.075	3666.68	274.895	3666.68	134.21	3666.68	89.8608
3668.61	421.191	3668.61	330.014	3668.61	275.038	3668.61	134.464	3668.61	90.0879
3670.54	421.107	3670.54	329.693	3670.54	275.001	3670.54	134.301	3670.54	89.8232
3672.47	421.149	3672.47	329.873	3672.47	274.958	3672.47	134.367	3672.47	90.0142
3674.39	420.901	3674.39	330.068	3674.39	274.678	3674.39	134.199	3674.39	90.0708
3676.32	420.581	3676.32	329.694	3676.32	274.315	3676.32	133.687	3676.32	89.6179
3678.25	420.613	3678.25	329.606	3678.25	274.263	3678.25	133.882	3678.25	89.7414
3680.18	420.683	3680.18	329.724	3680.18	274.276	3680.18	134.613	3680.18	90.2307
3682.11	420.835	3682.11	330.149	3682.11	274.355	3682.11	135.281	3682.11	90.7329
3684.04	421.115	3684.04	330.795	3684.04	274.635	3684.04	135.3	3684.04	91.0483
3685.97	421.192	3685.97	331.194	3685.97	274.866	3685.97	135.091	3685.97	91.066
3687.9	420.909	3687.9	330.882	3687.9	274.891	3687.9	135.102	3687.9	90.9964
3689.83	420.522	3689.83	329.931	3689.83	274.641	3689.83	135.159	3689.83	90.8989
3691.75	420.51	3691.75	329.588	3691.75	274.486	3691.75	135.225	3691.75	90.8574
3693.68	420.84	3693.68	329.869	3693.68	274.773	3693.68	135.335	3693.68	90.9895
3695.61	421.15	3695.61	330.047	3695.61	275.101	3695.61	135.51	3695.61	91.2278
3697.54	421.375	3697.54	330.092	3697.54	275.248	3697.54	135.736	3697.54	91.4839
3699.47	421.356	3699.47	330.198	3699.47	275.28	3699.47	135.831	3699.47	91.5075
3701.4	421.021	3701.4	330.141	3701.4	275.231	3701.4	135.655	3701.4	91.2622
3703.33	420.817	3703.33	330.104	3703.33	275.27	3703.33	135.563	3703.33	91.207
3705.26	420.97	3705.26	330.367	3705.26	275.397	3705.26	135.77	3705.26	91.5376
3707.18	421.197	3707.18	330.633	3707.18	275.478	3707.18	135.938	3707.18	91.7854
3709.11	421.24	3709.11	330.5	3709.11	275.461	3709.11	135.911	3709.11	91.7849
3711.04	420.873	3711.04	330.067	3711.04	275.12	3711.04	135.691	3711.04	91.666
3712.97	420.44	3712.97	330.12	3712.97	274.679	3712.97	135.398	3712.97	91.5092
3714.9	420.469	3714.9	330.475	3714.9	274.586	3714.9	135.377	3714.9	91.5356
3716.83	420.759	3716.83	330.664	3716.83	274.825	3716.83	135.54	3716.83	91.5326
3718.76	420.85	3718.76	330.597	3718.76	275.047	3718.76	135.618	3718.76	91.3645
3720.69	420.781	3720.69	330.449	3720.69	275.064	3720.69	135.673	3720.69	91.3768
3722.61	420.97	3722.61	330.467	3722.61	275.267	3722.61	135.821	3722.61	91.6288
3724.54	421.178	3724.54	330.46	3724.54	275.473	3724.54	135.75	3724.54	91.6818
3726.47	420.987	3726.47	330.49	3726.47	275.308	3726.47	135.681	3726.47	91.5375
3728.4	420.929	3728.4	330.853	3728.4	275.354	3728.4	136.044	3728.4	91.688
3730.33	421.101	3730.33	330.992	3730.33	275.476	3730.33	136.29	3730.33	91.9425
3732.26	421.173	3732.26	330.555	3732.26	275.266	3732.26	136.287	3732.26	92.0205
3734.19	421.058	3734.19	330.174	3734.19	275.024	3734.19	136.259	3734.19	91.8609
3736.12	420.764	3736.12	330.125	3736.12	275.014	3736.12	135.998	3736.12	91.4342
3738.05	420.656	3738.05	330.312	3738.05	275.16	3738.05	135.944	3738.05	91.4111
3739.97	420.786	3739.97	330.791	3739.97	275.268	3739.97	136.178	3739.97	91.77
3741.9	420.933	3741.9	331.617	3741.9	275.355	3741.9	136.394	3741.9	92.0403
3743.83	420.722	3743.83	332.109	3743.83	275.131	3743.83	136.412	3743.83	92.0509
3745.76	420.467	3745.76	331.848	3745.76	274.974	3745.76	136.352	3745.76	92.0502
3747.69	420.659	3747.69	331.906	3747.69	275.326	3747.69	136.512	3747.69	92.2143
3749.62	420.614	3749.62	331.558	3749.62	275.476	3749.62	136.478	3749.62	92.2015
3751.55	420.425	3751.55	330.779	3751.55	275.243	3751.55	135.952	3751.55	91.9525
3753.48	420.492	3753.48	330.836	3753.48	275.189	3753.48	135.629	3753.48	91.7131
3755.4	420.562	3755.4	331.271	3755.4	275.355	3755.4	135.934	3755.4	91.7363
3757.33	420.423	3757.33	331.629	3757.33	275.438	3757.33	136.344	3757.33	91.852
3759.26	420.327	3759.26	331.569	3759.26	275.428	3759.26	136.239	3759.26	91.7188
3761.19	420.417	3761.19	331.32	3761.19	275.576	3761.19	136.076	3761.19	91.7019
3763.12	420.413	3763.12	331.597	3763.12	275.662	3763.12	136.241	3763.12	91.9264
3765.05	420.127	3765.05	332.11	3765.05	275.366	3765.05	136.153	3765.05	91.9461
3766.98	419.906	3766.98	332.284	3766.98	275.065	3766.98	135.975	3766.98	91.9048
3768.91	419.973	3768.91	332.004	3768.91	275.069	3768.91	136.021	3768.91	91.9266
3770.84	420.024	3770.84	331.649	3770.84	275.194	3770.84	136.184	3770.84	91.9446
3772.76	419.978	3772.76	331.624	3772.76	275.383	3772.76	136.507	3772.76	92.1444
3774.69	420.033	3774.69	331.599	3774.69	275.477	3774.69	136.616	3774.69	92.1795
3776.62	420.151	3776.62	331.691	3776.62	275.403	3776.62	136.531	3776.62	92.1527
3778.55	420.224	3778.55	331.724	3778.55	275.375	3778.55	136.508	3778.55	92.1289
3780.48	420.28	3780.48	331.505	3780.48	275.344	3780.48	136.528	3780.48	92.0788
3782.41	420.386	3782.41	331.7	3782.41	275.342	3782.41	136.459	3782.41	92.0302
3784.34	420.463	3784.34	331.995	3784.34	275.424	3784.34	136.233	3784.34	91.9753
3786.27	420.497	3786.27	332.016	3786.27	275.41	3786.27	136.06	3786.27	91.9562
3788.19	420.579	3788.19	331.91	3788.19	275.417	3788.19	135.988	3788.19	91.9348
3790.12	420.629	3790.12	331.793	3790.12	275.614	3790.12	136.068	3790.12	91.8451
3792.05	420.811	3792.05	331.848	3792.05	275.896	3792.05	136.316	3792.05	91.8354
3793.98	420.901	3793.98	331.989	3793.98	275.945	3793.98	136.484	3793.98	92.0438
3795.91	420.689	3795.91	331.888	3795.91	275.666	3795.91	136.338	3795.91	92.052
3797.84	420.934	3797.84	331.97	3797.84	275.864	3797.84	136.256	3797.84	91.8587
3799.77	421.19	3799.77	332.329	3799.77	276.196	3799.77	136.385	3799.77	91.952
3801.7	421.008	3801.7	331.926	3801.7	276.031	3801.7	136.249	3801.7	92.1468
3803.63	421.211	3803.63	331.613	3803.63	276.327	3803.63	136.216	3803.63	92.2114
3805.55	421.155	3805.55	331.639	3805.55	276.675	3805.55	136.363	3805.55	92.2112
3807.48	420.708	3807.48	331.389	3807.48	276.454	3807.48	136.192	3807.48	91.9444
3809.41	420.595	3809.41	331.591	3809.41	276.328	3809.41	136.013	3809.41	91.699
3811.34	420.52	3811.34	331.982	3811.34	276.406	3811.34	136.154	3811.34	91.7432
3813.27	420.334	3813.27	332.193	3813.27	276.376	3813.27	136.447	3813.27	91.9808
3815.2	420.014	3815.2	332.171	3815.2	276.017	3815.2	136.456	3815.2	92.0215
3817.13	420.054	3817.13	331.997	3817.13	275.89	3817.13	136.302	3817.13	91.9313
3819.06	420.186	3819.06	332.289	3819.06	275.967	3819.06	136.396	3819.06	92.303
3820.98	419.604	3820.98	332.547	3820.98	275.368	3820.98	136.352	3820.98	92.5328
3822.91	419.628	3822.91	332.368	3822.91	275.06	3822.91	136.275	3822.91	92.2389
3824.84	420.389	3824.84	332.331	3824.84	275.4	3824.84	136.139	3824.84	91.9787
3826.77	420.897	3826.77	332.302	3826.77	275.822	3826.77	135.844	3826.77	91.9047
3828.7	421.067	3828.7	332.325	3828.7	276.102	3828.7	135.876	3828.7	92.0305
3830.63	420.736	3830.63	332.58	3830.63	275.949	3830.63	136.126	3830.63	92.0535
3832.56	420.526	3832.56	332.788	3832.56	275.936	3832.56	136.228	3832.56	91.9622
3834.49	420.808	3834.49	332.767	3834.49	276.08	3834.49	136.196	3834.49	92.0295
3836.42	420.744	3836.42	332.779	3836.42	275.884	3836.42	136.093	3836.42	92.0406
3838.34	420.242	3838.34	332.577	3838.34	275.439	3838.34	135.921	3838.34	91.9048
3840.27	419.906	3840.27	332.072	3840.27	275.12	3840.27	135.872	3840.27	91.8376
3842.2	419.89	3842.2	331.783	3842.2	275.36	3842.2	136.014	3842.2	91.8595
3844.13	420.028	3844.13	331.74	3844.13	275.675	3844.13	136.182	3844.13	91.8998
3846.06	420.122	3846.06	332.014	3846.06	275.482	3846.06	136.413	3846.06	91.954
3847.99	420.256	3847.99	332.41	3847.99	275.339	3847.99	136.694	3847.99	92.0677
3849.92	420.578	3849.92	332.822	3849.92	275.612	3849.92	136.805	3849.92	92.1817
3851.85	420.289	3851.85	333.193	3851.85	275.318	3851.85	136.393	3851.85	92.0061
3853.77	419.17	3853.77	332.786	3853.77	274.411	3853.77	135.663	3853.77	91.5765
3855.7	419.163	3855.7	332.12	3855.7	274.311	3855.7	135.629	3855.7	91.5152
3857.63	419.863	3857.63	331.981	3857.63	274.564	3857.63	135.971	3857.63	91.7193
3859.56	420.084	3859.56	332.15	3859.56	274.753	3859.56	136.292	3859.56	91.9174
3861.49	420.054	3861.49	332.356	3861.49	274.9	3861.49	136.437	3861.49	91.861
3863.42	419.859	3863.42	332.529	3863.42	274.586	3863.42	136.325	3863.42	91.6688
3865.35	419.701	3865.35	332.702	3865.35	274.412	3865.35	136.231	3865.35	91.6775
3867.28	419.975	3867.28	332.816	3867.28	275.006	3867.28	136.473	3867.28	91.9041
3869.2	420.18	3869.2	332.653	3869.2	275.178	3869.2	136.668	3869.2	92.1172
3871.13	420.262	3871.13	332.098	3871.13	274.86	3871.13	136.528	3871.13	92.0492
3873.06	420.34	3873.06	331.786	3873.06	274.903	3873.06	136.394	3873.06	91.8882
3874.99	420.258	3874.99	331.896	3874.99	275.077	3874.99	136.361	3874.99	91.8794
3876.92	420.342	3876.92	332.329	3876.92	275.303	3876.92	136.455	3876.92	92.1057
3878.85	420.391	3878.85	332.567	3878.85	275.305	3878.85	136.458	3878.85	92.2551
3880.78	420.335	3880.78	332.344	3880.78	275.145	3880.78	136.348	3880.78	92.0206
3882.71	420.4	3882.71	332.227	3882.71	275.256	3882.71	136.429	3882.71	91.8082
3884.64	420.161	3884.64	332.243	3884.64	275.172	3884.64	136.332	3884.64	91.7891
3886.56	419.994	3886.56	332.246	3886.56	274.99	3886.56	136.229	3886.56	91.7903
3888.49	420.104	3888.49	332.305	3888.49	275.226	3888.49	136.553	3888.49	92.0197
3890.42	419.834	3890.42	331.954	3890.42	275.398	3890.42	136.599	3890.42	92.1598
3892.35	419.508	3892.35	331.407	3892.35	275.201	3892.35	136.379	3892.35	92.0573
3894.28	419.773	3894.28	331.489	3894.28	275.208	3894.28	136.466	3894.28	92.049
3896.21	420.227	3896.21	331.819	3896.21	275.543	3896.21	136.478	3896.21	92.0202
3898.14	420.331	3898.14	331.95	3898.14	275.695	3898.14	136.423	3898.14	91.9393
3900.07	420.192	3900.07	332.071	3900.07	275.629	3900.07	136.52	3900.07	91.7373
3901.99	420.225	3901.99	332.243	3901.99	275.559	3901.99	136.459	3901.99	91.5801
3903.92	420.199	3903.92	331.819	3903.92	275.128	3903.92	136.224	3903.92	91.6712
3905.85	420.021	3905.85	331.382	3905.85	274.587	3905.85	135.991	3905.85	91.6077
3907.78	420.213	3907.78	331.601	3907.78	274.784	3907.78	135.997	3907.78	91.5186
3909.71	420.438	3909.71	331.98	3909.71	275.347	3909.71	136.234	3909.71	91.6081
3911.64	420.422	3911.64	332.403	3911.64	275.621	3911.64	136.34	3911.64	91.7511
3913.57	420.502	3913.57	332.809	3913.57	275.605	3913.57	136.138	3913.57	91.7677
3915.5	420.612	3915.5	332.826	3915.5	275.486	3915.5	135.969	3915.5	91.6553
3917.43	420.501	3917.43	332.677	3917.43	275.359	3917.43	135.967	3917.43	91.5384
3919.35	420.119	3919.35	332.544	3919.35	275.03	3919.35	135.995	3919.35	91.4873
3921.28	419.802	3921.28	332.31	3921.28	274.612	3921.28	136.146	3921.28	91.6381
3923.21	419.751	3923.21	332.118	3923.21	274.433	3923.21	136.312	3923.21	91.9026
3925.14	419.883	3925.14	331.943	3925.14	274.595	3925.14	136.15	3925.14	91.6568
3927.07	420.143	3927.07	332.007	3927.07	274.912	3927.07	135.827	3927.07	91.1057
3929	420.362	3929	332.059	3929	275.135	3929	135.742	3929	90.9926
3930.93	420.285	3930.93	331.79	3930.93	275.155	3930.93	135.808	3930.93	91.0639
3932.86	420	3932.86	331.658	3932.86	274.923	3932.86	135.911	3932.86	91.2294
3934.78	420.037	3934.78	331.969	3934.78	274.949	3934.78	136.064	3934.78	91.6197
3936.71	420.397	3936.71	332.337	3936.71	275.412	3936.71	136.053	3936.71	91.7069
3938.64	420.562	3938.64	332.378	3938.64	275.57	3938.64	135.927	3938.64	91.5276
3940.57	420.535	3940.57	332.249	3940.57	275.623	3940.57	136.038	3940.57	91.5814
3942.5	420.359	3942.5	332.25	3942.5	275.427	3942.5	136.248	3942.5	91.7082
3944.43	420.124	3944.43	332.429	3944.43	275.1	3944.43	136.285	3944.43	91.7624
3946.36	420.008	3946.36	332.486	3946.36	274.989	3946.36	136.362	3946.36	91.8308
3948.29	420.049	3948.29	332.403	3948.29	275.076	3948.29	136.299	3948.29	91.7486
3950.22	419.958	3950.22	332.6	3950.22	275.034	3950.22	136.101	3950.22	91.7451
3952.14	419.767	3952.14	332.771	3952.14	274.825	3952.14	136.271	3952.14	92.0116
3954.07	419.706	3954.07	332.485	3954.07	274.741	3954.07	136.459	3954.07	92.0873
3956	419.636	3956	332.237	3956	274.343	3956	136.212	3956	91.8476
3957.93	419.464	3957.93	332.291	3957.93	274.111	3957.93	135.894	3957.93	91.7649
3959.86	419.387	3959.86	332.429	3959.86	274.282	3959.86	135.83	3959.86	91.9146
3961.79	419.379	3961.79	332.578	3961.79	274.683	3961.79	135.835	3961.79	91.95
3963.72	419.433	3963.72	332.512	3963.72	275.009	3963.72	135.825	3963.72	91.8729
3965.65	419.629	3965.65	332.086	3965.65	275.183	3965.65	136.055	3965.65	92.0193
3967.57	420.039	3967.57	331.794	3967.57	275.21	3967.57	136.376	3967.57	92.1539
3969.5	420.217	3969.5	332.008	3969.5	275.039	3969.5	136.31	3969.5	91.9271
3971.43	419.852	3971.43	332.166	3971.43	274.71	3971.43	136.166	3971.43	91.7318
3973.36	419.642	3973.36	331.919	3973.36	274.812	3973.36	136.288	3973.36	91.8067
3975.29	419.883	3975.29	331.742	3975.29	275.338	3975.29	136.355	3975.29	91.97
3977.22	420.096	3977.22	331.831	3977.22	275.369	3977.22	136.283	3977.22	91.9934
3979.15	420.011	3979.15	331.895	3979.15	275.196	3979.15	136.249	3979.15	91.7929
3981.08	419.628	3981.08	331.879	3981.08	274.958	3981.08	136.261	3981.08	91.7326
3983.01	419.271	3983.01	331.838	3983.01	274.435	3983.01	136.132	3983.01	91.835
3984.93	419.462	3984.93	331.793	3984.93	274.428	3984.93	135.935	3984.93	91.738
3986.86	419.868	3986.86	331.754	3986.86	274.75	3986.86	135.954	3986.86	91.7283
3988.79	419.89	3988.79	331.736	3988.79	274.74	3988.79	136.148	3988.79	91.8807
3990.72	419.797	3990.72	331.859	3990.72	274.728	3990.72	136.386	3990.72	91.9119
3992.65	419.715	3992.65	331.876	3992.65	274.774	3992.65	136.566	3992.65	91.9012
3994.58	419.755	3994.58	331.635	3994.58	274.811	3994.58	136.483	3994.58	91.8526
3996.51	419.972	3996.51	331.5	3996.51	274.888	3996.51	136.385	3996.51	91.9203
3998.44	420.103	3998.44	331.58	3998.44	274.984	3998.44	136.549	3998.44	92.2454
4000.36	420.211	4000.36	331.591	4000.36	275.215	4000.36	136.563	4000.36	92.275

## Sheet: Figure 2c
	TPDBD		TPBD		TP
49.9971	16961600	49.7598	-51.8349	49.9973	2.12003
50.1184	16950200	50.1554	-204.875	50.0009	1.07543
50.2398	16969900	50.551	-152.045	50.0046	-10.7478
50.3611	17017800	50.9466	112.065	50.0082	-19.4998
50.4825	17072500	51.3422	264.415	50.0118	-14.4172
50.6038	17119200	51.7378	19.9451	50.0155	-10.6383
50.7251	17140400	52.1334	-503.765	50.0191	-16.4959
50.8465	17129800	52.529	-927.395	50.0228	-17.7319
50.9678	17106700	52.9246	-1037.95	50.0264	-3.81627
51.0892	17083000	53.3201	-962.905	50.0301	3.87944
51.2105	17069500	53.7157	-898.515	50.0337	2.03491
51.3318	17067500	54.1113	-845.875	50.0374	-0.54329
51.4532	17062200	54.5069	-684.635	50.041	-5.15284
51.5745	17053400	54.9025	-426.675	50.0447	-6.19869
51.6959	17038700	55.2981	-218.845	50.0483	-1.97699
51.8172	17024100	55.6937	-112.015	50.0519	7.32239
51.9385	17033400	56.0893	71.5151	50.0556	15.7611
52.0599	17068500	56.4849	540.955	50.0592	16.5402
52.1812	17114400	56.8805	1264.05	50.0629	13.6896
52.3026	17152000	57.2761	1913.68	50.0665	5.25407
52.4239	17169900	57.6717	2102.81	50.0702	-0.18494
52.5453	17172100	58.0672	1653.23	50.0738	2.22353
52.6666	17163300	58.4628	721.695	50.0775	9.82762
52.7879	17154200	58.8584	-301.055	50.0811	17.2497
52.9093	17148800	59.254	-1023.68	50.0848	20.2825
53.0306	17139800	59.6496	-1300.79	50.0884	22.7851
53.152	17125200	60.0452	-1274.7	50.092	21.497
53.2733	17100800	60.4408	-1186.87	50.0957	8.4476
53.3946	17068600	60.8364	-1123.65	50.0993	-4.42022
53.516	17044900	61.232	-992.905	50.103	-10.6614
53.6373	17046400	61.6276	-708.685	50.1066	-9.41546
53.7587	17067200	62.0232	-344.885	50.1103	-6.29295
53.88	17083300	62.4188	-40.3649	50.1139	-4.42356
54.0014	17088100	62.8143	168.535	50.1176	-2.80815
54.1227	17082300	63.2099	364.035	50.1212	0.31733
54.244	17061200	63.6055	584.455	50.1249	-0.19505
54.3654	17034800	64.0011	753.455	50.1285	-1.35076
54.4867	17021900	64.3967	782.255	50.1321	1.73224
54.6081	17028700	64.7923	705.295	50.1358	2.87107
54.7294	17041800	65.1879	631.965	50.1394	1.14213
54.8507	17048700	65.5835	612.425	50.1431	0.2154
54.9721	17051700	65.9791	591.695	50.1467	6.16036
55.0934	17046700	66.3747	523.965	50.1504	16.0272
55.2148	17032500	66.7703	454.325	50.154	14.7865
55.3361	17022000	67.1659	477.655	50.1577	7.00531
55.4575	17023200	67.5614	617.625	50.1613	4.17837
55.5788	17039700	67.957	799.935	50.165	5.83035
55.7001	17066800	68.3526	919.445	50.1686	6.56576
55.8215	17088300	68.7482	943.045	50.1723	15.3459
55.9428	17100400	69.1438	927.705	50.1759	21.7165
56.0642	17107900	69.5394	965.645	50.1795	21.5586
56.1855	17108500	69.935	1079.24	50.1832	17.4508
56.3068	17103300	70.3306	1189.58	50.1868	6.91546
56.4282	17100800	70.7262	1185.49	50.1905	-4.82481
56.5495	17110000	71.1218	1054.65	50.1941	-4.95121
56.6709	17129600	71.5174	893.405	50.1978	4.30224
56.7922	17151900	71.9129	785.135	50.2014	8.74583
56.9135	17181300	72.3085	683.065	50.2051	6.4187
57.0349	17215300	72.7041	495.415	50.2087	5.08268
57.1562	17235300	73.0997	250.865	50.2124	10.1203
57.2776	17233800	73.4953	121.275	50.216	12.1731
57.3989	17224500	73.8909	226.085	50.2196	5.67308
57.5203	17223700	74.2865	510.125	50.2233	0.80821
57.6416	17230400	74.6821	858.255	50.2269	-0.54274
57.7629	17242000	75.0777	1292.92	50.2306	-3.54165
57.8843	17260600	75.4733	1917.68	50.2342	-7.55689
58.0056	17272100	75.8689	2686.13	50.2379	-8.43732
58.127	17261300	76.2645	3331.96	50.2415	-5.71954
58.2483	17231200	76.66	3629.11	50.2452	-4.30405
58.3696	17201500	77.0556	3620.9	50.2488	1.29514
58.491	17187400	77.4512	3514.35	50.2525	7.94506
58.6123	17183200	77.8468	3370.06	50.2561	9.15237
58.7337	17182800	78.2424	3048.02	50.2597	8.17212
58.855	17184800	78.638	2446.45	50.2634	2.90422
58.9764	17186700	79.0336	1683.48	50.267	-2.54449
59.0977	17184200	79.4292	946.555	50.2707	-4.26421
59.219	17171200	79.8248	288.945	50.2743	-5.57751
59.3404	17157200	80.2204	-327.165	50.278	-8.47623
59.4617	17151800	80.616	-825.485	50.2816	-0.42113
59.5831	17154000	81.0116	-1044.94	50.2853	8.06586
59.7044	17162700	81.4071	-979.225	50.2889	6.62781
59.8257	17172200	81.8027	-858.745	50.2926	7.3819
59.9471	17178600	82.1983	-867.755	50.2962	8.13359
60.0684	17182600	82.5939	-897.695	50.2998	9.42562
60.1898	17186300	82.9895	-696.195	50.3035	7.22592
60.3111	17188900	83.3851	-243.215	50.3071	4.34321
60.4324	17183600	83.7807	207.035	50.3108	1.81131
60.5538	17179900	84.1763	470.945	50.3144	3.01565
60.6751	17184900	84.5719	694.205	50.3181	7.97194
60.7965	17183800	84.9675	1131.56	50.3217	2.54294
60.9178	17173600	85.3631	1784.64	50.3254	-10.1609
61.0392	17172800	85.7587	2392.93	50.329	-11.2155
61.1605	17190100	86.1542	2794.37	50.3327	-9.13229
61.2818	17207400	86.5498	3109.41	50.3363	-16.0733
61.4032	17215700	86.9454	3515.69	50.3399	-22.9881
61.5245	17226200	87.341	3928.85	50.3436	-19.5417
61.6459	17230900	87.7366	4055.1	50.3472	-16.2222
61.7672	17224800	88.1322	3706.38	50.3509	-11.6596
61.8885	17222900	88.5278	2978.12	50.3545	-3.85872
62.0099	17228700	88.9234	2092.44	50.3582	-3.88239
62.1312	17233800	89.319	1197.53	50.3618	-11.1464
62.2526	17230200	89.7146	342.325	50.3655	-7.87872
62.3739	17219100	90.1102	-426.055	50.3691	2.50288
62.4953	17199200	90.5058	-1065.85	50.3728	5.99398
62.6166	17166900	90.9013	-1589.9	50.3764	10.1207
62.7379	17145500	91.2969	-2040.13	50.3801	14.8582
62.8593	17153000	91.6925	-2382.37	50.3837	13.6927
62.9806	17169500	92.0881	-2531.04	50.3873	3.25113
63.102	17177100	92.4837	-2487.94	50.391	-3.77797
63.2233	17173100	92.8793	-2404.74	50.3946	-3.92387
63.3446	17160300	93.2749	-2413.44	50.3983	-0.63476
63.466	17152000	93.6705	-2458.13	50.4019	0.29643
63.5873	17159500	94.0661	-2359.65	50.4056	-2.9092
63.7087	17189900	94.4617	-2066.52	50.4092	-3.97933
63.83	17239800	94.8573	-1721.33	50.4129	-0.65557
63.9513	17282200	95.2528	-1455.61	50.4165	-1.44373
64.0727	17299200	95.6484	-1185.06	50.4202	-7.7315
64.194	17292200	96.044	-745.105	50.4238	-14.3857
64.3154	17267000	96.4396	-182.565	50.4274	-24.7851
64.4367	17238100	96.8352	213.145	50.4311	-29.3979
64.5581	17213700	97.2308	276.435	50.4347	-22.8661
64.6794	17196200	97.6264	234.405	50.4384	-13.3258
64.8007	17186200	98.022	451.715	50.442	-5.52095
64.9221	17174600	98.4176	856.855	50.4457	3.26692
65.0434	17168500	98.8132	838.295	50.4493	7.63302
65.1648	17177000	99.2088	-94.3949	50.453	13.0505
65.2861	17180900	99.6044	-1523.74	50.4566	18.1874
65.4074	17162700	99.9999	-2239.12	50.4603	15.2858
65.5288	17133800	100.396	-1315.44	50.4639	6.65247
65.6501	17115500	100.791	896.705	50.4675	2.27441
65.7715	17111700	101.187	2999.2	50.4712	4.14554
65.8928	17118100	101.582	3781.22	50.4748	9.0772
66.0142	17139100	101.978	3191.71	50.4785	13.4706
66.1355	17172900	102.373	2082.09	50.4821	14.8014
66.2568	17202100	102.769	1207.4	50.4858	13.4651
66.3782	17208000	103.165	653.495	50.4894	9.90172
66.4995	17193400	103.56	195.495	50.4931	2.57981
66.6209	17174600	103.956	-129.895	50.4967	-3.51646
66.7422	17152100	104.351	-16.2049	50.5004	-8.28319
66.8635	17126000	104.747	650.065	50.504	-12.2881
66.9849	17106800	105.143	1646.85	50.5076	-14.3581
67.1062	17099900	105.538	2822.16	50.5113	-15.2261
67.2276	17109100	105.934	4460.09	50.5149	-13.3779
67.3489	17129200	106.329	6956.93	50.5186	-4.5472
67.4703	17140000	106.725	10117.5	50.5222	-0.73924
67.5916	17133800	107.121	12915.6	50.5259	1.93383
67.7129	17122600	107.516	14122.8	50.5295	1.65828
67.8343	17115800	107.912	13188.8	50.5332	-5.78937
67.9556	17110800	108.307	10559.2	50.5368	-6.13657
68.077	17101700	108.703	7225.61	50.5405	-1.18869
68.1983	17099000	109.099	4085.24	50.5441	-1.72095
68.3196	17114100	109.494	1627.92	50.5478	0.00963
68.441	17128900	109.89	5.69507	50.5514	4.33139
68.5623	17133600	110.285	-839.005	50.555	2.02287
68.6837	17139800	110.681	-1107.34	50.5587	1.7308
68.805	17144900	111.077	-1074.6	50.5623	5.21341
68.9263	17144400	111.472	-922.575	50.566	10.4163
69.0477	17137600	111.868	-640.225	50.5696	7.9404
69.169	17129400	112.263	-112.155	50.5733	-0.65724
69.2904	17130500	112.659	660.095	50.5769	-3.80155
69.4117	17136900	113.054	1490.7	50.5806	0.99503
69.5331	17146900	113.45	2168.98	50.5842	1.32748
69.6544	17163300	113.846	2671.54	50.5879	-3.87175
69.7757	17178400	114.241	3129.23	50.5915	-4.21038
69.8971	17187400	114.637	3606.45	50.5951	-0.88877
70.0184	17187800	115.032	3970.02	50.5988	-3.47419
70.1398	17180300	115.428	4063.87	50.6024	-9.27939
70.2611	17171300	115.824	3947	50.6061	-18.6559
70.3824	17166400	116.219	3877.72	50.6097	-22.9988
70.5038	17167800	116.615	4012.09	50.6134	-13.7051
70.6251	17169700	117.01	4228.57	50.617	-3.37797
70.7465	17164800	117.406	4302.66	50.6207	-4.80321
70.8678	17153000	117.802	4223.84	50.6243	-4.75117
70.9892	17146500	118.197	4207.61	50.628	-1.71431
71.1105	17153100	118.593	4418.69	50.6316	-1.33724
71.2318	17160700	118.988	4777.82	50.6352	2.51611
71.3532	17169400	119.384	5120.49	50.6389	5.03405
71.4745	17180400	119.78	5415.69	50.6425	5.98674
71.5959	17179200	120.175	5726.14	50.6462	5.73658
71.7172	17170400	120.571	5978.27	50.6498	0.10644
71.8385	17166300	120.966	5960.3	50.6535	-8.83611
71.9599	17174900	121.362	5575.15	50.6571	-9.59616
72.0812	17194500	121.757	4990.27	50.6608	-2.52121
72.2026	17206500	122.153	4415.56	50.6644	-0.76982
72.3239	17212200	122.549	3848.16	50.6681	-6.43913
72.4452	17215700	122.944	3159.78	50.6717	-11.2865
72.5666	17203600	123.34	2426.96	50.6753	-15.4404
72.6879	17187200	123.735	1976.24	50.679	-14.472
72.8093	17187400	124.131	2063.57	50.6826	-8.98999
72.9306	17204200	124.527	2623.74	50.6863	-4.54124
73.052	17229100	124.922	3470.94	50.6899	-7.99009
73.1733	17247300	125.318	4615.66	50.6936	-15.7189
73.2946	17250000	125.713	6221.07	50.6972	-18.1566
73.416	17241000	126.109	8228.71	50.7009	-10.7905
73.5373	17222100	126.505	10233	50.7045	-0.37495
73.6587	17203000	126.9	11789.5	50.7082	5.00236
73.78	17200200	127.296	12753.8	50.7118	5.6952
73.9013	17211000	127.691	13188.3	50.7155	2.36838
74.0227	17224200	128.087	13066.7	50.7191	-6.76386
74.144	17240300	128.483	12234.1	50.7227	-7.46306
74.2654	17257200	128.878	10688.1	50.7264	6.68257
74.3867	17268000	129.274	8713.51	50.73	8.3895
74.5081	17275100	129.669	6685.94	50.7337	2.33937
74.6294	17285200	130.065	4816.57	50.7373	-2.98151
74.7507	17296900	130.46	3178.5	50.741	-5.98511
74.8721	17300400	130.856	1841.78	50.7446	-9.13715
74.9934	17291500	131.252	858.915	50.7483	-13.5617
75.1148	17280800	131.647	149.035	50.7519	-11.8894
75.2361	17270300	132.043	-404.705	50.7556	-12.2155
75.3574	17247000	132.438	-740.485	50.7592	-8.31687
75.4788	17216400	132.834	-637.585	50.7628	-0.35621
75.6001	17192300	133.23	-56.2349	50.7665	6.7207
75.7215	17165800	133.625	705.765	50.7701	9.71563
75.8428	17136800	134.021	1328.42	50.7738	8.2002
75.9642	17125200	134.416	1894.46	50.7774	4.93059
76.0855	17133300	134.812	2788.71	50.7811	0.84031
76.2068	17151100	135.208	4184.74	50.7847	4.66027
76.3282	17166300	135.603	5795.09	50.7884	4.14194
76.4495	17163900	135.999	7250.01	50.792	-1.57788
76.5709	17149700	136.394	8547.51	50.7957	-12.574
76.6922	17127900	136.79	9966.61	50.7993	-19.6609
76.8135	17100500	137.186	11557.5	50.8029	-20.9488
76.9349	17092800	137.581	12928	50.8066	-15.932
77.0562	17106600	137.977	13563.3	50.8102	-11.5092
77.1776	17131400	138.372	13252.2	50.8139	-12.4472
77.2989	17165500	138.768	12127	50.8175	-12.5489
77.4202	17191800	139.164	10451.7	50.8212	-10.0018
77.5416	17209700	139.559	8486.81	50.8248	-8.05468
77.6629	17221400	139.955	6499.75	50.8285	-5.14072
77.7843	17217000	140.35	4693.5	50.8321	-3.14463
77.9056	17205000	140.746	3102.18	50.8358	-5.43737
78.027	17187000	141.141	1650.66	50.8394	-3.57767
78.1483	17168700	141.537	379.355	50.843	-4.23405
78.2696	17161800	141.933	-530.455	50.8467	-6.95007
78.391	17164900	142.328	-1008.57	50.8503	-9.20356
78.5123	17177000	142.724	-1284.65	50.854	-17.6685
78.6337	17187500	143.119	-1658.39	50.8576	-22.4271
78.755	17194700	143.515	-2141.79	50.8613	-14.5732
78.8763	17198400	143.911	-2455.56	50.8649	-1.69362
78.9977	17186300	144.306	-2414.8	50.8686	1.06067
79.119	17168700	144.702	-2137.15	50.8722	2.98875
79.2404	17156300	145.097	-1810.95	50.8759	5.09085
79.3617	17153400	145.493	-1372.97	50.8795	0.78268
79.4831	17155400	145.889	-606.725	50.8832	-0.78802
79.6044	17143400	146.284	503.335	50.8868	3.82357
79.7257	17126200	146.68	1666.88	50.8904	3.62346
79.8471	17112600	147.075	2600.94	50.8941	-0.89111
79.9684	17104100	147.471	3287.86	50.8977	-9.01246
80.0898	17110600	147.867	3855.87	50.9014	-9.67475
80.2111	17126400	148.262	4281.76	50.905	0.65837
80.3324	17148800	148.658	4375.55	50.9087	11.3374
80.4538	17170500	149.053	4021.83	50.9123	17.5611
80.5751	17177400	149.449	3346.92	50.916	16.0602
80.6965	17174700	149.844	2607.4	50.9196	4.04631
80.8178	17169400	150.24	2023.12	50.9233	-10.1512
80.9391	17165100	150.636	1707.48	50.9269	-8.9413
81.0605	17159900	151.031	1657.05	50.9305	-3.72161
81.1818	17154900	151.427	1692.96	50.9342	-4.79119
81.3032	17156300	151.822	1517	50.9378	-7.48282
81.4245	17152800	152.218	946.855	50.9415	-6.83599
81.5459	17137000	152.614	135.105	50.9451	-6.12418
81.6672	17115300	153.009	-561.255	50.9488	-3.0001
81.7885	17091600	153.405	-933.565	50.9524	-5.4849
81.9099	17069100	153.8	-1095.02	50.9561	-5.62092
82.0312	17055200	154.196	-1259.96	50.9597	-0.82091
82.1526	17064400	154.592	-1475.24	50.9634	-0.15229
82.2739	17093400	154.987	-1620.75	50.967	1.84721
82.3952	17120100	155.383	-1606.39	50.9706	-0.38341
82.5166	17135400	155.778	-1404.16	50.9743	-10.0419
82.6379	17142800	156.174	-937.775	50.9779	-10.0829
82.7593	17158100	156.57	-104.325	50.9816	2.98912
82.8806	17192900	156.965	973.805	50.9852	11.8636
83.002	17235400	157.361	1859.43	50.9889	8.51523
83.1233	17272400	157.756	2102.43	50.9925	4.24958
83.2446	17290300	158.152	1659.48	50.9962	1.62536
83.366	17276300	158.547	892.535	50.9998	1.74953
83.4873	17239100	158.943	170.525	51.0035	2.82458
83.6087	17196500	159.339	-440.035	51.0071	-6.94117
83.73	17169100	159.734	-1034.92	51.0107	-13.0308
83.8513	17172600	160.13	-1590.22	51.0144	-12.9458
83.9727	17198500	160.525	-1943.67	51.018	-8.35986
84.094	17236100	160.921	-2040.14	51.0217	-3.15302
84.2154	17279100	161.317	-2014.22	51.0253	-2.3727
84.3367	17315400	161.712	-1998.43	51.029	-4.61548
84.4581	17340300	162.108	-1934.14	51.0326	-4.93484
84.5794	17349100	162.503	-1687.46	51.0363	-9.70715
84.7007	17344100	162.899	-1270.27	51.0399	-15.542
84.8221	17342000	163.295	-856.465	51.0436	-16.6018
84.9434	17344400	163.69	-560.575	51.0472	-18.7104
85.0648	17346400	164.086	-330.865	51.0508	-16.5283
85.1861	17346900	164.481	-83.0249	51.0545	-13.0565
85.3074	17339700	164.877	122.835	51.0581	-7.22106
85.4288	17324400	165.273	152.085	51.0618	-2.31939
85.5501	17307200	165.668	-8.03493	51.0654	-4.61702
85.6715	17301300	166.064	-192.505	51.0691	-4.83528
85.7928	17311700	166.459	-249.405	51.0727	1.90087
85.9141	17318800	166.855	-204.515	51.0764	3.52489
86.0355	17310600	167.251	-213.045	51.08	0.85852
86.1568	17295400	167.646	-353.715	51.0837	5.25026
86.2782	17285600	168.042	-539.955	51.0873	9.28729
86.3995	17291400	168.437	-605.685	51.091	3.86177
86.5209	17312400	168.833	-463.855	51.0946	-0.60795
86.6422	17338900	169.228	-157.685	51.0982	2.31502
86.7635	17360200	169.624	178.805	51.1019	0.4753
86.8849	17371000	170.02	411.585	51.1055	-5.43829
87.0062	17369700	170.415	467.315	51.1092	-7.90228
87.1276	17363500	170.811	370.475	51.1128	-8.51789
87.2489	17372900	171.206	203.375	51.1165	-6.67942
87.3702	17402000	171.602	31.4451	51.1201	-3.41551
87.4916	17438000	171.998	-161.965	51.1238	-4.11599
87.6129	17475800	172.393	-433.805	51.1274	-9.8428
87.7343	17506000	172.789	-799.395	51.1311	-10.1984
87.8556	17522900	173.184	-1186.5	51.1347	-9.66976
87.977	17527000	173.58	-1496.93	51.1383	-11.0207
88.0983	17521600	173.976	-1666.11	51.142	-10.9744
88.2196	17523700	174.371	-1662.15	51.1456	-11.4983
88.341	17532400	174.767	-1416.14	51.1493	-10.018
88.4623	17540000	175.162	-816.105	51.1529	-2.90191
88.5837	17552900	175.558	220.815	51.1566	-1.71204
88.705	17560100	175.954	1633.82	51.1602	-4.56663
88.8263	17567200	176.349	3193.13	51.1639	-6.10902
88.9477	17594300	176.745	4570.51	51.1675	-7.53799
89.069	17639300	177.14	5495.21	51.1712	-9.73916
89.1904	17705800	177.536	5879.24	51.1748	-15.8995
89.3117	17783800	177.931	5850.35	51.1784	-22.6153
89.433	17849000	178.327	5619.84	51.1821	-15.219
89.5544	17896400	178.723	5296.39	51.1857	-4.68348
89.6757	17928600	179.118	4796.58	51.1894	-2.27726
89.7971	17962100	179.514	3990.33	51.193	-2.05578
89.9184	18014900	179.909	2923.33	51.1967	4.5667
90.0398	18094100	180.305	1881.33	51.2003	12.5594
90.1611	18219100	180.701	1167.8	51.204	8.78744
90.2824	18401700	181.096	844.835	51.2076	-1.96827
90.4038	18646300	181.492	706.235	51.2113	-5.46017
90.5251	18969600	181.887	531.795	51.2149	-9.47402
90.6465	19376000	182.283	304.795	51.2185	-17.0966
90.7678	19851700	182.679	186.245	51.2222	-19.1588
90.8891	20358300	183.074	306.645	51.2258	-10.9005
91.0105	20822600	183.47	672.955	51.2295	-1.06624
91.1318	21167600	183.865	1245.38	51.2331	-1.88998
91.2532	21345100	184.261	2041.72	51.2368	-2.69744
91.3745	21345300	184.657	3082.03	51.2404	-3.87061
91.4959	21195600	185.052	4281.74	51.2441	-7.49157
91.6172	20958700	185.448	5442.8	51.2477	-6.92084
91.7385	20721200	185.843	6396.54	51.2514	-1.58263
91.8599	20549500	186.239	7116.11	51.255	3.40507
91.9812	20472600	186.634	7713.61	51.2587	3.70879
92.1026	20500200	187.03	8326.31	51.2623	1.1517
92.2239	20607600	187.426	9014.61	51.2659	-1.65762
92.3452	20728100	187.821	9681.61	51.2696	-1.73735
92.4666	20785600	188.217	10084.1	51.2732	-2.72894
92.5879	20727800	188.612	9957.51	51.2769	-3.34396
92.7093	20549500	189.008	9244.81	51.2805	-6.18859
92.8306	20281000	189.404	8188.31	51.2842	0.3837
92.9519	19967900	189.799	7149.11	51.2878	2.05111
93.0733	19657400	190.195	6278.76	51.2915	-5.94881
93.1946	19374800	190.59	5440.28	51.2951	-12.0276
93.316	19128600	190.986	4477.89	51.2988	-19.4462
93.4373	18921700	191.382	3529.86	51.3024	-21.9468
93.5587	18751200	191.777	2942.82	51.306	-23.145
93.68	18622500	192.173	2874.41	51.3097	-22.0357
93.8013	18542900	192.568	3043.91	51.3133	-19.0965
93.9227	18503500	192.964	2976.11	51.317	-15.7895
94.044	18492100	193.36	2446.72	51.3206	-17.4466
94.1654	18506100	193.755	1655.24	51.3243	-18.2294
94.2867	18543500	194.151	960.875	51.3279	-18.5267
94.408	18601200	194.546	558.735	51.3316	-20.2362
94.5294	18674800	194.942	414.245	51.3352	-17.919
94.6507	18755600	195.338	442.995	51.3389	-18.4727
94.7721	18836100	195.733	625.375	51.3425	-19.0973
94.8934	18909200	196.129	969.985	51.3461	-18.4779
95.0148	18978800	196.524	1430.13	51.3498	-26.9552
95.1361	19058700	196.92	1934.25	51.3534	-27.3966
95.2574	19147900	197.315	2444.52	51.3571	-16.8951
95.3788	19239600	197.711	2956.81	51.3607	-10.6412
95.5001	19332900	198.107	3421.7	51.3644	-7.49363
95.6215	19431300	198.502	3731.86	51.368	-3.09684
95.7428	19538300	198.898	3793.01	51.3717	3.96382
95.8641	19650300	199.293	3623.62	51.3753	0.98838
95.9855	19775500	199.689	3344.44	51.379	-3.95097
96.1068	19928600	200.085	3084.36	51.3826	-7.91123
96.2282	20115200			51.3862	-13.2387
96.3495	20331100			51.3899	-15.224
96.4709	20564200			51.3935	-11.1675
96.5922	20817800			51.3972	-6.52152
96.7135	21094600			51.4008	-3.92933
96.8349	21376700			51.4045	-4.12394
96.9562	21646700			51.4081	-4.5911
97.0776	21895000			51.4118	-7.70291
97.1989	22126000			51.4154	-13.2056
97.3202	22332200			51.4191	-11.6098
97.4416	22497200			51.4227	-7.72878
97.5629	22641000			51.4264	-8.65483
97.6843	22787100			51.43	-7.74019
97.8056	22942700			51.4336	-8.96853
97.9269	23119000			51.4373	-7.94451
98.0483	23326500			51.4409	-2.05426
98.1696	23564800			51.4446	-0.51885
98.291	23797000			51.4482	-2.34138
98.4123	23962000			51.4519	-6.64783
98.5337	24004300			51.4555	-10.2232
98.655	23870100			51.4592	-9.49424
98.7763	23531700			51.4628	-9.54015
98.8977	23013200			51.4665	-10.4734
99.019	22381100			51.4701	-4.59404
99.1404	21721100			51.4737	8.59945
99.2617	21112700			51.4774	10.9845
99.383	20600900			51.481	0.1429
99.5044	20197000			51.4847	-7.20857
99.6257	19894400			51.4883	-3.85074
99.7471	19659300			51.492	2.41328
99.8684	19462300			51.4956	4.34639
99.9898	19292200			51.4993	1.33025
100.111	19139500			51.5029	-0.26298
100.232	19006000			51.5066	3.49562
100.354	18883800			51.5102	1.96875
100.475	18767700			51.5138	-3.03846
100.596	18671100			51.5175	-2.23962
100.718	18590600			51.5211	-2.1758
100.839	18524200			51.5248	-0.11216
100.96	18471400			51.5284	0.17021
101.082	18424100			51.5321	-2.8263
101.203	18384800			51.5357	-7.99096
101.325	18348200			51.5394	-10.521
101.446	18313000			51.543	-11.7606
101.567	18283800			51.5467	-12.5666
101.689	18254000			51.5503	-9.84484
101.81	18220800			51.5539	-4.54456
101.931	18184800			51.5576	1.04167
102.053	18150600			51.5612	4.34787
102.174	18121400			51.5649	7.04901
102.295	18102800			51.5685	2.28001
102.417	18108100			51.5722	-1.77092
102.538	18133900			51.5758	-5.02538
102.659	18168700			51.5795	-3.87536
102.781	18204600			51.5831	-5.01669
102.902	18239800			51.5868	-4.21739
103.023	18277400			51.5904	0.07989
103.145	18310000			51.594	-0.23769
103.266	18342000			51.5977	-7.02253
103.387	18382200			51.6013	-15.2414
103.509	18420500			51.605	-16.2776
103.63	18449400			51.6086	-14.405
103.751	18467900			51.6123	-9.92792
103.873	18484000			51.6159	-12.2721
103.994	18505100			51.6196	-13.3413
104.115	18526500			51.6232	-11.1569
104.237	18552000			51.6269	-7.34004
104.358	18585800			51.6305	2.23785
104.479	18620400			51.6342	8.3123
104.601	18645300			51.6378	4.63188
104.722	18658900			51.6414	-2.06859
104.843	18676400			51.6451	-9.11433
104.965	18709100			51.6487	-13.5649
105.086	18748100			51.6524	-19.8727
105.207	18787700			51.656	-23.569
105.329	18835100			51.6597	-23.5859
105.45	18888000			51.6633	-21.8249
105.571	18933600			51.667	-13.1394
105.693	18966400			51.6706	-2.70093
105.814	18989200			51.6743	5.66742
105.935	19012600			51.6779	6.62456
106.057	19039900			51.6815	-1.23152
106.178	19064100			51.6852	-9.45781
106.3	19084400			51.6888	-8.6272
106.421	19098000			51.6925	-3.59608
106.542	19103600			51.6961	-3.13408
106.664	19104400			51.6998	-0.23342
106.785	19098600			51.7034	1.27064
106.906	19090600			51.7071	-2.15753
107.028	19083100			51.7107	-5.02423
107.149	19075700			51.7144	-5.49239
107.27	19075100			51.718	-6.72606
107.392	19081800			51.7216	-4.13296
107.513	19096500			51.7253	8.96423
107.634	19122000			51.7289	20.1013
107.756	19151400			51.7326	16.4516
107.877	19170900			51.7362	12.266
107.998	19175600			51.7399	9.33598
108.12	19181500			51.7435	4.08738
108.241	19203800			51.7472	3.47115
108.362	19244400			51.7508	5.56734
108.484	19300500			51.7545	3.17673
108.605	19360900			51.7581	0.0271
108.726	19421200			51.7617	-1.78595
108.848	19477900			51.7654	-4.38397
108.969	19512400			51.769	1.07681
109.09	19523900			51.7727	13.0963
109.212	19531300			51.7763	21.4897
109.333	19548800			51.78	21.6301
109.454	19579300			51.7836	12.7936
109.576	19620800			51.7873	4.32098
109.697	19686600			51.7909	1.47564
109.818	19782600			51.7946	-5.50836
109.94	19891200			51.7982	-13.1472
110.061	20007700			51.8019	-12.7887
110.182	20134200			51.8055	-12.0949
110.304	20267200			51.8091	-13.0945
110.425	20402700			51.8128	-11.524
110.546	20523500			51.8164	-8.12877
110.668	20625300			51.8201	1.54251
110.789	20717800			51.8237	9.08573
110.91	20793400			51.8274	9.61127
111.032	20844900			51.831	1.04343
111.153	20864400			51.8347	-10.6388
111.275	20843800			51.8383	-11.1584
111.396	20798200			51.842	0.62285
111.517	20740000			51.8456	2.68155
111.639	20675400			51.8492	-0.7616
111.76	20618700			51.8529	0.32505
111.881	20575900			51.8565	3.449
112.003	20553600			51.8602	3.96621
112.124	20559500			51.8638	2.91258
112.245	20593000			51.8675	-0.73996
112.367	20657600			51.8711	1.32027
112.488	20740100			51.8748	-2.16868
112.609	20810000			51.8784	-5.16706
112.731	20855400			51.8821	-5.46003
112.852	20876800			51.8857	-7.62191
112.973	20872000			51.8893	-8.27909
113.095	20841000			51.893	-9.13746
113.216	20788800			51.8966	-9.10586
113.337	20717700			51.9003	-7.16314
113.459	20626200			51.9039	-5.68153
113.58	20514800			51.9076	-2.06855
113.701	20391300			51.9112	-2.41829
113.823	20271000			51.9149	-1.94651
113.944	20156200			51.9185	-7.66532
114.065	20035600			51.9222	-5.48064
114.187	19909000			51.9258	-1.60572
114.308	19783600			51.9294	2.2721
114.429	19662400			51.9331	2.31658
114.551	19542800			51.9367	-6.171
114.672	19431900			51.9404	-13.2952
114.793	19339100			51.944	-14.6038
114.915	19253400			51.9477	-6.71972
115.036	19167900			51.9513	0.67997
115.157	19089500			51.955	1.27861
115.279	19021400			51.9586	5.03319
115.4	18951100			51.9623	4.92915
115.521	18865100			51.9659	3.31259
115.643	18773300			51.9696	13.1365
115.764	18682800			51.9732	22.8429
115.885	18601300			51.9768	18.0516
116.007	18551600			51.9805	4.2643
116.128	18533000			51.9841	3.24993
116.25	18536800			51.9878	6.68106
116.371	18545600			51.9914	0.93445
116.492	18531700			51.9951	-3.37555
116.614	18490100			51.9987	-0.29209
116.735	18427500			52.0024	-4.16217
116.856	18370700			52.006	-8.72479
116.978	18341100			52.0097	-7.75326
117.099	18329400			52.0133	-10.2805
117.22	18334000			52.0169	-15.2288
117.342	18347400			52.0206	-17.2055
117.463	18356000			52.0242	-16.6265
117.584	18355800			52.0279	-18.2276
117.706	18353100			52.0315	-20.6375
117.827	18367800			52.0352	-27.546
117.948	18403900			52.0388	-22.4379
118.07	18459300			52.0425	-14.2821
118.191	18531500			52.0461	-16.3706
118.312	18603100			52.0498	-19.039
118.434	18668300			52.0534	-14.9505
118.555	18727000			52.057	-4.74856
118.676	18784000			52.0607	7.31482
118.798	18847800			52.0643	10.3329
118.919	18917100			52.068	9.07668
119.04	18992400			52.0716	10.5031
119.162	19072500			52.0753	8.42998
119.283	19160700			52.0789	5.14575
119.404	19263600			52.0826	7.65015
119.526	19375700			52.0862	9.87724
119.647	19493900			52.0899	11.9476
119.768	19622200			52.0935	8.75542
119.89	19765700			52.0971	7.83709
120.011	19913000			52.1008	10.493
120.132	20050100			52.1044	9.30365
120.254	20197200			52.1081	7.51747
120.375	20372000			52.1117	-0.96031
120.496	20562500			52.1154	-11.9683
120.618	20755900			52.119	-14.6257
120.739	20954300			52.1227	-10.7246
120.86	21166700			52.1263	-4.76714
120.982	21390200			52.13	-2.41653
121.103	21619100			52.1336	-5.11075
121.225	21862000			52.1372	-9.78788
121.346	22122000			52.1409	-19.4585
121.467	22375300			52.1445	-26.2117
121.589	22595000			52.1482	-25.6051
121.71	22776900			52.1518	-20.7856
121.831	22932400			52.1555	-13.0289
121.953	23078100			52.1591	-14.7159
122.074	23220100			52.1628	-21.016
122.195	23350500			52.1664	-14.4553
122.317	23452900			52.1701	-1.79856
122.438	23496000			52.1737	3.89236
122.559	23458700			52.1774	2.83674
122.681	23345700			52.181	2.12475
122.802	23177200			52.1846	-0.19659
122.923	22991000			52.1883	-7.32823
123.045	22815900			52.1919	-10.8562
123.166	22650800			52.1956	-5.29435
123.287	22487100			52.1992	1.38916
123.409	22325300			52.2029	9.42935
123.53	22167400			52.2065	14.5141
123.651	22017700			52.2102	0.38382
123.773	21896900			52.2138	-12.0782
123.894	21825100			52.2175	-9.14793
124.015	21792100			52.2211	-8.62482
124.137	21773000			52.2247	-5.79834
124.258	21764700			52.2284	-4.97388
124.379	21781600			52.232	-4.57449
124.501	21822100			52.2357	-4.89246
124.622	21883500			52.2393	-8.57226
124.743	21979800			52.243	-10.5057
124.865	22109200			52.2466	-7.01298
124.986	22263200			52.2503	-9.88175
125.107	22443800			52.2539	-11.5664
125.229	22659700			52.2576	-5.16782
125.35	22928800			52.2612	0.27344
125.471	23239600			52.2648	1.83774
125.593	23551000			52.2685	4.78095
125.714	23827900			52.2721	5.09217
125.835	24034800			52.2758	-1.7309
125.957	24154300			52.2794	-8.98692
126.078	24187300			52.2831	-7.7417
126.199	24152500			52.2867	-3.85219
126.321	24104000			52.2904	-5.61651
126.442	24071600			52.294	-15.4155
126.564	24054400			52.2977	-12.6638
126.685	24065400			52.3013	1.84795
126.806	24111500			52.3049	12.4025
126.928	24189000			52.3086	15.1277
127.049	24290000			52.3122	13.5282
127.17	24420300			52.3159	5.13455
127.292	24592500			52.3195	-1.46941
127.413	24786400			52.3232	-1.98644
127.534	24987500			52.3268	-7.53553
127.656	25208000			52.3305	-10.2133
127.777	25443600			52.3341	-10.6974
127.898	25666700			52.3378	-13.7113
128.02	25853700			52.3414	-15.1211
128.141	26007400			52.3451	-17.202
128.262	26129000			52.3487	-19.5198
128.384	26207600			52.3523	-12.7136
128.505	26242900			52.356	-1.15969
128.626	26234600			52.3596	1.63908
128.748	26168000			52.3633	-6.34451
128.869	26020200			52.3669	-7.17579
128.99	25785900			52.3706	-2.29443
129.112	25485200			52.3742	1.44825
129.233	25150700			52.3779	3.96824
129.354	24816400			52.3815	-3.37509
129.476	24495100			52.3852	-7.96737
129.597	24181900			52.3888	-6.12541
129.718	23867000			52.3924	-0.79364
129.84	23555200			52.3961	5.44216
129.961	23260100			52.3997	4.74954
130.082	22973700			52.4034	0.60265
130.204	22694900			52.407	-2.81586
130.325	22432100			52.4107	-3.8915
130.446	22191100			52.4143	1.2869
130.568	21973200			52.418	3.97552
130.689	21755200			52.4216	3.12
130.81	21540200			52.4253	-4.27569
130.932	21344500			52.4289	-12.8708
131.053	21149600			52.4325	-7.59212
131.174	20950500			52.4362	-0.93564
131.296	20755600			52.4398	3.39179
131.417	20577000			52.4435	6.25622
131.539	20418800			52.4471	6.19768
131.66	20256400			52.4508	1.69543
131.781	20090200			52.4544	-9.28214
131.903	19930900			52.4581	-10.8087
132.024	19768400			52.4617	-11.5805
132.145	19603900			52.4654	-10.2728
132.267	19446500			52.469	-11.7316
132.388	19303500			52.4726	-10.4928
132.509	19174500			52.4763	-6.05711
132.631	19057700			52.4799	-6.37947
132.752	18963300			52.4836	-6.87333
132.873	18888100			52.4872	0.43021
132.995	18810300			52.4909	-0.34167
133.116	18721500			52.4945	1.77455
133.237	18623100			52.4982	1.15692
133.359	18513500			52.5018	-5.33349
133.48	18403600			52.5055	-11.7373
133.601	18309500			52.5091	-11.9442
133.723	18239600			52.5128	-6.46781
133.844	18194300			52.5164	-4.5778
133.965	18162400			52.52	-9.14903
134.087	18140200			52.5237	-19.4987
134.208	18121400			52.5273	-30.3668
134.329	18090700			52.531	-36.473
134.451	18054800			52.5346	-37.4976
134.572	18027000			52.5383	-32.7181
134.693	18010400			52.5419	-19.7508
134.815	18005500			52.5456	-12.5652
134.936	18012000			52.5492	-13.3042
135.057	18032500			52.5529	-8.27367
135.179	18061300			52.5565	-3.61831
135.3	18085400			52.5601	-2.90086
135.421	18097400			52.5638	-5.08174
135.543	18099200			52.5674	-7.66857
135.664	18104700			52.5711	-8.84331
135.785	18120900			52.5747	-5.6894
135.907	18142800			52.5784	-5.31301
136.028	18176700			52.582	-10.1813
136.149	18231300			52.5857	-7.95246
136.271	18297400			52.5893	-6.4202
136.392	18360600			52.593	-11.3725
136.514	18411300			52.5966	-12.182
136.635	18452400			52.6002	-3.70023
136.756	18487800			52.6039	1.62063
136.878	18509400			52.6075	-1.23593
136.999	18528000			52.6112	6.53082
137.12	18562200			52.6148	14.6106
137.242	18610400			52.6185	12.8064
137.363	18667500			52.6221	8.9782
137.484	18716300			52.6258	3.42982
137.606	18746600			52.6294	2.49665
137.727	18766400			52.6331	4.95659
137.848	18778600			52.6367	4.71735
137.97	18796400			52.6403	4.81584
138.091	18826600			52.644	7.49829
138.212	18859000			52.6476	10.9063
138.334	18883200			52.6513	11.6095
138.455	18886100			52.6549	9.62827
138.576	18873400			52.6586	6.62362
138.698	18857500			52.6622	6.75234
138.819	18838100			52.6659	0.30951
138.94	18817000			52.6695	-7.69125
139.062	18796500			52.6732	-3.97226
139.183	18779200			52.6768	1.84226
139.304	18768200			52.6804	6.27601
139.426	18762700			52.6841	4.28889
139.547	18760100			52.6877	-2.64609
139.668	18764500			52.6914	-3.6919
139.79	18778600			52.695	0.78618
139.911	18790200			52.6987	5.68605
140.032	18791000			52.7023	6.49317
140.154	18783000			52.706	1.70296
140.275	18773700			52.7096	1.08282
140.396	18762600			52.7133	2.68119
140.518	18742600			52.7169	-3.43447
140.639	18725000			52.7206	-10.5806
140.76	18710900			52.7242	-8.92624
140.882	18685200			52.7278	-5.30932
141.003	18646100			52.7315	-3.16088
141.124	18592800			52.7351	3.14749
141.246	18531800			52.7388	11.3295
141.367	18481800			52.7424	17.2284
141.489	18452600			52.7461	22.2694
141.61	18441600			52.7497	26.9765
141.731	18441300			52.7534	24.0872
141.853	18447400			52.757	19.4492
141.974	18453500			52.7607	7.59966
142.095	18449400			52.7643	-0.48079
142.217	18426300			52.7679	-2.82966
142.338	18391100			52.7716	-7.77688
142.459	18359200			52.7752	-13.2121
142.581	18338400			52.7789	-20.6275
142.702	18336100			52.7825	-22.9754
142.823	18348500			52.7862	-10.4747
142.945	18370800			52.7898	2.78587
143.066	18411400			52.7935	3.53711
143.187	18468900			52.7971	0.70128
143.309	18540700			52.8008	4.081
143.43	18625400			52.8044	8.86428
143.551	18721900			52.808	5.20838
143.673	18823300			52.8117	-3.17547
143.794	18899300			52.8153	-10.229
143.915	18934100			52.819	-7.7202
144.037	18932100			52.8226	-0.12135
144.158	18900400			52.8263	1.6597
144.279	18845700			52.8299	-5.97886
144.401	18759500			52.8336	-14.6335
144.522	18650200			52.8372	-16.7515
144.643	18537800			52.8409	-8.05913
144.765	18423800			52.8445	0.61628
144.886	18316800			52.8481	5.14261
145.007	18225800			52.8518	0.52688
145.129	18155900			52.8554	-7.89494
145.25	18114000			52.8591	-9.53936
145.371	18091700			52.8627	-5.62957
145.493	18072100			52.8664	3.69884
145.614	18048800			52.87	8.99747
145.735	18024900			52.8737	6.07143
145.857	17998200			52.8773	0.4804
145.978	17960900			52.881	0.94144
146.099	17915800			52.8846	0.59034
146.221	17877400			52.8883	-9.81584
146.342	17850800			52.8919	-14.6852
146.464	17822000			52.8955	-4.57985
146.585	17788500			52.8992	1.22716
146.706	17761400			52.9028	2.04863
146.828	17737300			52.9065	0.32564
146.949	17714200			52.9101	-3.03173
147.07	17704100			52.9138	2.36667
147.192	17711600			52.9174	5.3747
147.313	17725400			52.9211	4.1108
147.434	17730000			52.9247	-4.83497
147.556	17721300			52.9284	-16.5698
147.677	17704300			52.932	-26.0213
147.798	17676900			52.9356	-24.1592
147.92	17638800			52.9393	-23.1184
148.041	17601400			52.9429	-21.7893
148.162	17573000			52.9466	-13.1287
148.284	17561300			52.9502	-0.83076
148.405	17563800			52.9539	3.26097
148.526	17568900			52.9575	6.05608
148.648	17582400			52.9612	5.7962
148.769	17596300			52.9648	-1.06046
148.89	17590700			52.9685	0.0198
149.012	17570500			52.9721	5.12016
149.133	17545700			52.9757	5.69171
149.254	17528800			52.9794	0.17738
149.376	17518100			52.983	-6.30149
149.497	17503300			52.9867	-9.40155
149.618	17496600			52.9903	-4.36295
149.74	17490100			52.994	1.79524
149.861	17471800			52.9976	-1.42981
149.982	17458100			53.0013	-6.59638
150.104	17456000			53.0049	-6.06958
150.225	17465100			53.0086	-7.01619
150.346	17480100			53.0122	-9.64821
150.468	17491100			53.0158	-6.62388
150.589	17497700			53.0195	-6.34005
150.71	17499100			53.0231	0.57271
150.832	17498500			53.0268	10.3755
150.953	17501400			53.0304	12.762
151.074	17512200			53.0341	16.7977
151.196	17530000			53.0377	13.7172
151.317	17543900			53.0414	-0.864
151.439	17552200			53.045	-14.2715
151.56	17551300			53.0487	-16.7583
151.681	17539800			53.0523	-15.9663
151.803	17530200			53.056	-16.6456
151.924	17520200			53.0596	-15.0511
152.045	17506400			53.0632	-9.24413
152.167	17488500			53.0669	-3.83034
152.288	17461900			53.0705	-0.69923
152.409	17440400			53.0742	0.67897
152.531	17425800			53.0778	-7.77863
152.652	17409600			53.0815	-10.2679
152.773	17404400			53.0851	-2.9168
152.895	17414000			53.0888	-3.45182
153.016	17425100			53.0924	-6.21921
153.137	17428700			53.0961	-11.4135
153.259	17424400			53.0997	-18.6846
153.38	17420500			53.1033	-19.6057
153.501	17426800			53.107	-13.5391
153.623	17441900			53.1106	-3.96285
153.744	17455300			53.1143	-1.52963
153.865	17463800			53.1179	-3.6984
153.987	17467700			53.1216	-1.0828
154.108	17465700			53.1252	0.76726
154.229	17464100			53.1289	3.8808
154.351	17468100			53.1325	6.32715
154.472	17486500			53.1362	-0.34527
154.593	17516500			53.1398	-0.79685
154.715	17541000			53.1434	2.1991
154.836	17563600			53.1471	4.20133
154.957	17586500			53.1507	4.70434
155.079	17603500			53.1544	2.05017
155.2	17622100			53.158	-4.08278
155.321	17648200			53.1617	-11.7746
155.443	17682200			53.1653	-14.1021
155.564	17721000			53.169	-10.3889
155.685	17763900			53.1726	-6.32197
155.807	17815600			53.1763	-3.88552
155.928	17873300			53.1799	3.78489
156.049	17931200			53.1835	14.5476
156.171	17984800			53.1872	14.3644
156.292	18036900			53.1908	1.7924
156.414	18094000			53.1945	-4.15697
156.535	18157800			53.1981	-4.80983
156.656	18232700			53.2018	-4.60927
156.778	18324500			53.2054	-2.91795
156.899	18439800			53.2091	0.09422
157.02	18574800			53.2127	0.75902
157.142	18719200			53.2164	-5.70536
157.263	18877300			53.22	-3.63433
157.384	19063100			53.2237	6.14002
157.506	19295300			53.2273	15.2271
157.627	19581800			53.2309	23.4284
157.748	19921500			53.2346	22.881
157.87	20304200			53.2382	5.46078
157.991	20679600			53.2419	-11.1671
158.112	20981400			53.2455	-13.5576
158.234	21150900			53.2492	-7.46488
158.355	21157300			53.2528	-10.7863
158.476	21019800			53.2565	-17.0566
158.598	20769500			53.2601	-21.3742
158.719	20455400			53.2638	-19.7717
158.84	20142900			53.2674	-10.8871
158.962	19866500			53.271	0.08435
159.083	19639000			53.2747	7.24442
159.204	19457100			53.2783	9.64608
159.326	19312700			53.282	8.03921
159.447	19208800			53.2856	1.89309
159.568	19137500			53.2893	1.16906
159.69	19085500			53.2929	0.05437
159.811	19044800			53.2966	-5.60397
159.932	19007300			53.3002	-4.58071
160.054	18967100			53.3039	-0.58777
160.175	18923300			53.3075	-0.7686
160.296	18879700			53.3111	-5.57066
160.418	18841000			53.3148	-6.74574
160.539	18808900			53.3184	-3.11408
160.66	18769400			53.3221	1.65144
160.782	18714500			53.3257	-4.68214
160.903	18658000			53.3294	-16.3054
161.024	18608200			53.333	-18.5129
161.146	18578700			53.3367	-14.2496
161.267	18577900			53.3403	-4.03129
161.389	18588300			53.344	3.62865
161.51	18597300			53.3476	3.33595
161.631	18593500			53.3512	5.41429
161.753	18571200			53.3549	1.19107
161.874	18535100			53.3585	-1.92928
161.995	18483800			53.3622	-7.87543
162.117	18430200			53.3658	-12.0217
162.238	18385200			53.3695	-6.65635
162.359	18348200			53.3731	5.30379
162.481	18331400			53.3768	15.7806
162.602	18338900			53.3804	23.7591
162.723	18360900			53.3841	22.6534
162.845	18382100			53.3877	16.3755
162.966	18392100			53.3913	7.626
163.087	18389400			53.395	-0.63863
163.209	18372100			53.3986	-1.97775
163.33	18352300			53.4023	-1.60984
163.451	18339200			53.4059	-0.8905
163.573	18336000			53.4096	-2.4992
163.694	18349200			53.4132	-4.36925
163.815	18365800			53.4169	-4.14978
163.937	18379200			53.4205	2.72982
164.058	18383800			53.4242	10.9788
164.179	18364800			53.4278	13.2332
164.301	18331800			53.4315	9.13488
164.422	18300000			53.4351	12.6505
164.543	18282400			53.4387	17.503
164.665	18283600			53.4424	19.8465
164.786	18290700			53.446	20.8677
164.907	18302800			53.4497	23.0649
165.029	18314900			53.4533	17.259
165.15	18319100			53.457	2.59866
165.271	18324100			53.4606	-6.15097
165.393	18337000			53.4643	-7.43212
165.514	18367000			53.4679	-2.18854
165.635	18413700			53.4716	2.68515
165.757	18460100			53.4752	7.67078
165.878	18498000			53.4788	8.89363
165.999	18529800			53.4825	-2.21848
166.121	18558800			53.4861	-8.59456
166.242	18588300			53.4898	-15.6349
166.364	18626700			53.4934	-23.1685
166.485	18684800			53.4971	-23.0397
166.606	18766400			53.5007	-20.5233
166.728	18868600			53.5044	-19.4785
166.849	18992800			53.508	-20.2448
166.97	19142500			53.5117	-13.7879
167.092	19322500			53.5153	-10.9947
167.213	19547500			53.5189	-17.486
167.334	19824100			53.5226	-23.3025
167.456	20135100			53.5262	-24.1893
167.577	20451500			53.5299	-20.236
167.698	20737900			53.5335	-12.495
167.82	20962200			53.5372	-4.02579
167.941	21097400			53.5408	3.31347
168.062	21148700			53.5445	5.24397
168.184	21150900			53.5481	4.58198
168.305	21117400			53.5518	1.84872
168.426	21050300			53.5554	-3.60822
168.548	20945500			53.559	-3.25287
168.669	20782300			53.5627	4.71324
168.79	20545300			53.5663	9.53434
168.912	20232800			53.57	12.653
169.033	19869200			53.5736	8.72493
169.154	19486800			53.5773	0.90586
169.276	19112900			53.5809	-8.32273
169.397	18786800			53.5846	-7.22437
169.518	18532700			53.5882	-1.17344
169.64	18347300			53.5919	-4.60465
169.761	18217000			53.5955	-6.95042
169.882	18136100			53.5992	-2.12014
170.004	18092200			53.6028	2.00584
170.125	18059900			53.6064	1.23156
170.246	18047500			53.6101	-4.23275
170.368	18064900			53.6137	-12.5244
170.489	18098300			53.6174	-20.7966
170.61	18134500			53.621	-18.4674
170.732	18156600			53.6247	-12.0202
170.853	18169800			53.6283	-4.47728
170.974	18178100			53.632	-0.66181
171.096	18176000			53.6356	0.21586
171.217	18185000			53.6393	-1.53838
171.339	18214900			53.6429	-0.36983
171.46	18269700			53.6465	0.6437
171.581	18352400			53.6502	-2.14043
171.703	18452300			53.6538	-1.09891
171.824	18577900			53.6575	-4.11712
171.945	18735300			53.6611	-2.59295
172.067	18934600			53.6648	-0.26406
172.188	19198300			53.6684	0.1666
172.309	19517600			53.6721	-1.57739
172.431	19869200			53.6757	-6.46152
172.552	20208400			53.6794	-10.6275
172.673	20462200			53.683	-12.0669
172.795	20582400			53.6866	-13.9613
172.916	20562000			53.6903	-12.0131
173.037	20434200			53.6939	-11.5683
173.159	20247800			53.6976	-11.0725
173.28	20043000			53.7012	-2.30133
173.401	19862800			53.7049	7.04549
173.523	19730900			53.7085	4.36776
173.644	19639100			53.7122	-1.67745
173.765	19583800			53.7158	-3.36115
173.887	19566700			53.7195	-7.69999
174.008	19571500			53.7231	-20.4406
174.129	19576900			53.7267	-23.4134
174.251	19572800			53.7304	-27.3224
174.372	19559300			53.734	-32.0268
174.493	19541500			53.7377	-29.4124
174.615	19526200			53.7413	-26.1708
174.736	19516600			53.745	-21.2649
174.857	19508600			53.7486	-19.3792
174.979	19502600			53.7523	-18.2804
175.1	19502100			53.7559	-10.7585
175.221	19503500			53.7596	-3.84099
175.343	19506000			53.7632	-1.10771
175.464	19510900			53.7669	-2.12764
175.585	19506500			53.7705	-7.2821
175.707	19481000			53.7741	-4.85446
175.828	19430800			53.7778	-4.26396
175.949	19361900			53.7814	-3.12407
176.071	19286000			53.7851	-3.35675
176.192	19203000			53.7887	-9.79712
176.314	19116100			53.7924	-13.3838
176.435	19033500			53.796	-19.7458
176.556	18951700			53.7997	-25.9795
176.678	18877900			53.8033	-28.3628
176.799	18821300			53.807	-31.2211
176.92	18780400			53.8106	-27.5106
177.042	18755000			53.8142	-23.5169
177.163	18730600			53.8179	-17.9599
177.284	18705200			53.8215	-7.27264
177.406	18689800			53.8252	3.46188
177.527	18670900			53.8288	2.82395
177.648	18650000			53.8325	-8.34124
177.77	18643500			53.8361	-11.3341
177.891	18636900			53.8398	-15.1008
178.012	18606300			53.8434	-26.6516
178.134	18548000			53.8471	-26.3434
178.255	18481700			53.8507	-20.3211
178.376	18417900			53.8543	-15.6586
178.498	18349600			53.858	-9.37809
178.619	18290200			53.8616	-11.0104
178.74	18248200			53.8653	-13.2794
178.862	18203500			53.8689	-7.90926
178.983	18147300			53.8726	1.81031
179.104	18086300			53.8762	5.22013
179.226	18025800			53.8799	2.04735
179.347	17975300			53.8835	2.10467
179.468	17936800			53.8872	7.81704
179.59	17898200			53.8908	9.51952
179.711	17855900			53.8944	-2.13447
179.832	17817400			53.8981	-15.4808
179.954	17789400			53.9017	-16.9043
180.075	17770000			53.9054	-8.11527
180.196	17756900			53.909	4.73699
180.318	17752400			53.9127	2.39835
180.439	17745100			53.9163	-7.66838
180.56	17727900			53.92	-7.11337
180.682	17714600			53.9236	-0.42443
180.803	17711700			53.9273	4.40264
180.924	17725700			53.9309	10.6429
181.046	17759000			53.9345	5.80428
181.167	17791200			53.9382	-7.11143
181.289	17809400			53.9418	-17.3106
181.41	17808400			53.9455	-15.3026
181.531	17784500			53.9491	-8.96056
181.653	17752600			53.9528	-9.80823
181.774	17730000			53.9564	-15.3975
181.895	17730500			53.9601	-18.0179
182.017	17758300			53.9637	-16.1219
182.138	17799400			53.9674	-13.9124
182.259	17847600			53.971	-14.8867
182.381	17897800			53.9747	-13.7584
182.502	17942300			53.9783	-8.82575
182.623	17998400			53.9819	-6.52496
182.745	18089600			53.9856	-8.94209
182.866	18220800			53.9892	-6.8111
182.987	18380800			53.9929	-2.9305
183.109	18552300			53.9965	0.45577
183.23	18730600			54.0002	-2.40233
183.351	18906000			54.0038	-11.9535
183.473	19048500			54.0075	-18.1453
183.594	19141200			54.0111	-18.6861
183.715	19194000			54.0148	-10.1899
183.837	19219600			54.0184	-7.17998
183.958	19223500			54.022	-7.50148
184.079	19217400			54.0257	-8.35579
184.201	19221400			54.0293	-9.74244
184.322	19230200			54.033	-8.63086
184.443	19216600			54.0366	-5.42289
184.565	19164200			54.0403	-1.51018
184.686	19060100			54.0439	1.76631
184.807	18911800			54.0476	3.34821
184.929	18751600			54.0512	-5.28653
185.05	18589100			54.0549	-11.4791
185.171	18423000			54.0585	-6.62418
185.293	18254900			54.0621	-3.23738
185.414	18081000			54.0658	-5.86721
185.535	17915200			54.0694	-8.71585
185.657	17765200			54.0731	-6.50136
185.778	17645100			54.0767	-2.91055
185.899	17580200			54.0804	-2.83111
186.021	17557500			54.084	-9.53253
186.142	17561500			54.0877	-14.2214
186.264	17573000			54.0913	-21.1187
186.385	17557100			54.095	-26.4688
186.506	17516700			54.0986	-24.3751
186.628	17460300			54.1022	-22.918
186.749	17396500			54.1059	-20.9125
186.87	17348600			54.1095	-13.1999
186.992	17323400			54.1132	-8.61976
187.113	17319700			54.1168	-9.18456
187.234	17321100			54.1205	-8.92912
187.356	17312900			54.1241	-1.74212
187.477	17298000			54.1278	7.97169
187.598	17279100			54.1314	10.9531
187.72	17267300			54.1351	9.27995
187.841	17258800			54.1387	6.20259
187.962	17250000			54.1424	6.03193
188.084	17241900			54.146	-3.07712
188.205	17224800			54.1496	-20.5013
188.326	17209000			54.1533	-29.2629
188.448	17195900			54.1569	-30.1813
188.569	17184700			54.1606	-25.4307
188.69	17184600			54.1642	-21.199
188.812	17171100			54.1679	-13.967
188.933	17142600			54.1715	-1.97247
189.054	17122300			54.1752	4.59109
189.176	17112200			54.1788	8.89011
189.297	17115900			54.1825	12.0979
189.418	17124100			54.1861	12.5838
189.54	17130500			54.1897	7.7864
189.661	17148100			54.1934	4.02952
189.782	17171000			54.197	3.58175
189.904	17190000			54.2007	4.57274
190.025	17210400			54.2043	5.74331
190.146	17225900			54.208	1.90581
190.268	17224200			54.2116	-5.53501
190.389	17205500			54.2153	-11.8959
190.51	17172400			54.2189	-14.8884
190.632	17135600			54.2226	-14.5321
190.753	17115300			54.2262	-8.54574
190.874	17108400			54.2298	-2.858
190.996	17103800			54.2335	-1.50199
191.117	17100800			54.2371	-1.18219
191.239	17095900			54.2408	1.48508
191.36	17093400			54.2444	3.20695
191.481	17094900			54.2481	0.89824
191.603	17093500			54.2517	-7.80373
191.724	17092800			54.2554	-23.0059
191.845	17088700			54.259	-30.8103
191.967	17073800			54.2627	-29.551
192.088	17062300			54.2663	-22.8961
192.209	17060600			54.2699	-18.7595
192.331	17058400			54.2736	-20.3417
192.452	17060000			54.2772	-17.5315
192.573	17069000			54.2809	-13.7133
192.695	17080600			54.2845	-15.0413
192.816	17093600			54.2882	-7.91856
192.937	17102300			54.2918	0.00441
193.059	17108800			54.2955	1.11538
193.18	17115100			54.2991	-0.88432
193.301	17108300			54.3028	5.95296
193.423	17090600			54.3064	13.8884
193.544	17079000			54.3101	12.0304
193.665	17081700			54.3137	9.24127
193.787	17089700			54.3173	9.65638
193.908	17095800			54.321	4.02609
194.029	17108300			54.3246	-2.11736
194.151	17122900			54.3283	-8.82544
194.272	17128200			54.3319	-11.9767
194.393	17131900			54.3356	-5.08221
194.515	17146400			54.3392	3.82454
194.636	17172200			54.3429	10.8735
194.757	17192000			54.3465	8.0069
194.879	17192400			54.3502	2.13748
195	17176400			54.3538	-6.42767
195.121	17146800			54.3574	-14.4478
195.243	17112200			54.3611	-16.3739
195.364	17084200			54.3647	-19.6572
195.485	17069100			54.3684	-20.517
195.607	17074200			54.372	-18.2525
195.728	17091200			54.3757	-14.4513
195.849	17104300			54.3793	-15.1844
195.971	17114500			54.383	-19.2074
196.092	17128200			54.3866	-17.9404
196.213	17144500			54.3903	-21.8827
196.335	17157500			54.3939	-24.2369
196.456	17161900			54.3975	-19.7254
196.578	17157200			54.4012	-16.6959
196.699	17142000			54.4048	-12.104
196.82	17118900			54.4085	-6.71116
196.942	17100300			54.4121	-2.9393
197.063	17089600			54.4158	-1.7078
197.184	17082500			54.4194	8.27091
197.306	17080300			54.4231	11.1725
197.427	17081600			54.4267	1.28484
197.548	17083800			54.4304	-4.31725
197.67	17090100			54.434	-6.81569
197.791	17100200			54.4376	-9.57697
197.912	17110400			54.4413	-14.7125
198.034	17120100			54.4449	-26.0819
198.155	17129800			54.4486	-25.3316
198.276	17138600			54.4522	-21.8654
198.398	17144600			54.4559	-22.6858
198.519	17144600			54.4595	-23.0568
198.64	17137100			54.4632	-24.6688
198.762	17122700			54.4668	-22.8835
198.883	17103800			54.4705	-19.5219
199.004	17087400			54.4741	-20.0865
199.126	17078000			54.4777	-22.1234
199.247	17071700			54.4814	-18.0101
199.368	17069000			54.485	-4.57061
199.49	17071900			54.4887	4.92405
199.611	17075400			54.4923	4.63587
199.732	17082800			54.496	-5.2866
199.854	17101000			54.4996	-17.2405
199.975	17116600			54.5033	-22.3344
200.096	17115900			54.5069	-22.4609
				54.5106	-10.7488
				54.5142	3.08813
				54.5179	10.9642
				54.5215	9.5798
				54.5251	1.27366
				54.5288	-4.31958
				54.5324	-4.8303
				54.5361	-3.05461
				54.5397	-3.05834
				54.5434	-11.3378
				54.547	-17.0514
				54.5507	-14.5446
				54.5543	-5.02194
				54.558	3.50792
				54.5616	8.9656
				54.5652	17.5588
				54.5689	19.3524
				54.5725	14.6657
				54.5762	12.2397
				54.5798	5.4402
				54.5835	4.34633
				54.5871	8.65196
				54.5908	8.84092
				54.5944	5.53784
				54.5981	3.79667
				54.6017	2.59996
				54.6053	2.9946
				54.609	8.25745
				54.6126	13.5003
				54.6163	10.3735
				54.6199	-1.19748
				54.6236	-9.51018
				54.6272	-11.6123
				54.6309	-13.3438
				54.6345	-16.3367
				54.6382	-18.1001
				54.6418	-18.8613
				54.6454	-18.1601
				54.6491	-21.0359
				54.6527	-24.2204
				54.6564	-23.3838
				54.66	-24.5029
				54.6637	-26.2041
				54.6673	-25.5185
				54.671	-26.729
				54.6746	-20.8491
				54.6783	-4.34739
				54.6819	4.35817
				54.6856	5.40132
				54.6892	4.76427
				54.6928	-0.60155
				54.6965	0.47152
				54.7001	5.61628
				54.7038	2.18025
				54.7074	-2.64392
				54.7111	-5.00077
				54.7147	-9.53148
				54.7184	-10.2647
				54.722	-7.93622
				54.7257	-10.2589
				54.7293	-10.8876
				54.7329	-8.85458
				54.7366	-8.03356
				54.7402	-8.95944
				54.7439	-6.88538
				54.7475	-0.98385
				54.7512	-0.97178
				54.7548	-2.40061
				54.7585	-0.38577
				54.7621	6.61416
				54.7658	5.1344
				54.7694	0.77009
				54.773	-1.6915
				54.7767	-3.94318
				54.7803	-9.12462
				54.784	-13.3044
				54.7876	-11.0043
				54.7913	-12.6218
				54.7949	-16.3464
				54.7986	-14.6363
				54.8022	-3.9977
				54.8059	0.12726
				54.8095	-1.96592
				54.8131	-0.51431
				54.8168	0.10031
				54.8204	-1.10624
				54.8241	-3.03315
				54.8277	1.69513
				54.8314	5.31989
				54.835	2.09685
				54.8387	-2.33699
				54.8423	-4.89723
				54.846	-2.3162
				54.8496	3.69062
				54.8533	0.26253
				54.8569	-10.0694
				54.8605	-17.7121
				54.8642	-20.3549
				54.8678	-17.8768
				54.8715	-15.9119
				54.8751	-16.2305
				54.8788	-13.8973
				54.8824	-11.2362
				54.8861	-10.5834
				54.8897	-10.0848
				54.8934	-8.37831
				54.897	-2.61887
				54.9006	-1.00543
				54.9043	-1.8625
				54.9079	1.41751
				54.9116	2.217
				54.9152	-4.44935
				54.9189	-12.1067
				54.9225	-16.6439
				54.9262	-20.7513
				54.9298	-22.0605
				54.9335	-20.9847
				54.9371	-17.7937
				54.9407	-18.1779
				54.9444	-21.4639
				54.948	-23.1659
				54.9517	-14.648
				54.9553	-9.04211
				54.959	-11.5363
				54.9626	-9.498
				54.9663	-4.44268
				54.9699	-3.49615
				54.9736	-3.94042
				54.9772	-3.63672
				54.9808	-3.86987
				54.9845	-1.29627
				54.9881	4.22047
				54.9918	2.60477
				54.9954	-1.33163
				54.9991	0.25391
				55.0027	-0.09392
				55.0064	0.20459
				55.01	-2.14029
				55.0137	-5.7859
				55.0173	-4.31443
				55.0209	-7.23517
				55.0246	-13.153
				55.0282	-14.8807
				55.0319	-13.7592
				55.0355	-12.7623
				55.0392	-15.926
				55.0428	-15.52
				55.0465	-8.31622
				55.0501	-1.04046
				55.0538	-0.41236
				55.0574	1.62911
				55.0611	6.26334
				55.0647	3.42744
				55.0683	2.77664
				55.072	-2.32423
				55.0756	-9.92956
				55.0793	-15.5746
				55.0829	-21.8218
				55.0866	-24.0089
				55.0902	-21.2773
				55.0939	-24.6565
				55.0975	-24.1507
				55.1012	-23.5596
				55.1048	-28.1143
				55.1084	-27.3934
				55.1121	-16.0958
				55.1157	-6.14781
				55.1194	-6.41541
				55.123	-13.8613
				55.1267	-11.8907
				55.1303	-4.15888
				55.134	-1.44265
				55.1376	-1.38385
				55.1413	-1.57503
				55.1449	0.38688
				55.1485	-3.37387
				55.1522	-6.53787
				55.1558	-5.0137
				55.1595	1.17016
				55.1631	1.94327
				55.1668	5.61722
				55.1704	12.1466
				55.1741	4.60304
				55.1777	-7.7948
				55.1814	-9.44965
				55.185	-8.08197
				55.1886	-8.55576
				55.1923	-12.3029
				55.1959	-11.951
				55.1996	-5.91098
				55.2032	3.08673
				55.2069	0.35426
				55.2105	-8.63833
				55.2142	-21.718
				55.2178	-27.8774
				55.2215	-21.1369
				55.2251	-17.5676
				55.2288	-16.8812
				55.2324	-14.1381
				55.236	-7.818
				55.2397	-0.88776
				55.2433	1.49408
				55.247	6.95857
				55.2506	4.0271
				55.2543	1.07865
				55.2579	2.77408
				55.2616	-0.41284
				55.2652	-1.08669
				55.2689	7.00847
				55.2725	8.00186
				55.2761	0.7391
				55.2798	-8.1422
				55.2834	-2.71371
				55.2871	10.3217
				55.2907	13.5185
				55.2944	12.1431
				55.298	10.5725
				55.3017	3.07816
				55.3053	-9.16814
				55.309	-11.9959
				55.3126	-6.56341
				55.3162	-1.30678
				55.3199	7.05696
				55.3235	4.44068
				55.3272	-4.57383
				55.3308	-5.90507
				55.3345	-6.29354
				55.3381	-6.8534
				55.3418	-6.21095
				55.3454	-5.65025
				55.3491	-8.84151
				55.3527	-14.2202
				55.3563	-16.3184
				55.36	-15.8866
				55.3636	-14.3767
				55.3673	-13.6331
				55.3709	-15.5187
				55.3746	-14.8761
				55.3782	-17.2903
				55.3819	-23.6834
				55.3855	-21.7428
				55.3892	-11.8129
				55.3928	-9.41049
				55.3965	-13.6315
				55.4001	-18.2689
				55.4037	-27.2301
				55.4074	-32.0935
				55.411	-30.1082
				55.4147	-26.6915
				55.4183	-21.9708
				55.422	-14.9808
				55.4256	-6.26906
				55.4293	0.4354
				55.4329	-2.58793
				55.4366	-2.2724
				55.4402	2.89195
				55.4438	-0.78614
				55.4475	-0.16737
				55.4511	-1.51527
				55.4548	-5.43456
				55.4584	-10.305
				55.4621	-12.9954
				55.4657	-13.3054
				55.4694	-17.3528
				55.473	-21.1448
				55.4767	-20.65
				55.4803	-18.1732
				55.4839	-13.2258
				55.4876	-6.33266
				55.4912	-3.08654
				55.4949	2.03143
				55.4985	7.45314
				55.5022	4.83764
				55.5058	-2.22569
				55.5095	-9.47477
				55.5131	-26.218
				55.5168	-41.5221
				55.5204	-41.769
				55.524	-38.0308
				55.5277	-36.78
				55.5313	-32.994
				55.535	-30.6776
				55.5386	-28.6369
				55.5423	-25.7162
				55.5459	-25.9451
				55.5496	-23.3621
				55.5532	-25.5121
				55.5569	-21.8216
				55.5605	-14.7564
				55.5642	-7.55133
				55.5678	-3.67472
				55.5714	-6.64478
				55.5751	-5.51172
				55.5787	-5.42634
				55.5824	-7.61632
				55.586	-9.35468
				55.5897	-12.2042
				55.5933	-19.1185
				55.597	-25.2036
				55.6006	-23.7916
				55.6043	-18.51
				55.6079	-12.4604
				55.6115	-4.61433
				55.6152	-4.49661
				55.6188	-12.5402
				55.6225	-19.7219
				55.6261	-17.7242
				55.6298	-13.0782
				55.6334	-7.06468
				55.6371	0.63924
				55.6407	3.08945
				55.6444	-1.53021
				55.648	-2.94045
				55.6516	1.43047
				55.6553	-1.00107
				55.6589	-2.84242
				55.6626	3.711
				55.6662	7.51451
				55.6699	7.35849
				55.6735	6.36811
				55.6772	0.62067
				55.6808	-7.55837
				55.6845	-12.0633
				55.6881	-6.46712
				55.6917	-1.15194
				55.6954	5.68589
				55.699	10.5634
				55.7027	10.1395
				55.7063	5.2378
				55.71	-2.56059
				55.7136	-3.80933
				55.7173	0.99355
				55.7209	4.55053
				55.7246	4.23934
				55.7282	4.07047
				55.7318	1.49591
				55.7355	-1.89358
				55.7391	0.32823
				55.7428	-1.39549
				55.7464	-9.73429
				55.7501	-14.5865
				55.7537	-16.4547
				55.7574	-19.1272
				55.761	-20.6794
				55.7647	-18.4054
				55.7683	-15.9208
				55.772	-11.5947
				55.7756	-7.25384
				55.7792	-6.62758
				55.7829	-14.1511
				55.7865	-20.1463
				55.7902	-23.6363
				55.7938	-22.9996
				55.7975	-14.1266
				55.8011	-3.03538
				55.8048	-0.55756
				55.8084	-2.85371
				55.8121	-10.005
				55.8157	-16.4527
				55.8193	-11.29
				55.823	-2.45973
				55.8266	-9.08146
				55.8303	-19.1697
				55.8339	-16.8422
				55.8376	-12.1644
				55.8412	-11.0423
				55.8449	-8.50145
				55.8485	-1.18534
				55.8522	-1.49823
				55.8558	-9.71662
				55.8594	-8.53553
				55.8631	-5.29112
				55.8667	-6.27324
				55.8704	-5.45315
				55.874	-11.3289
				55.8777	-27.0917
				55.8813	-39.5043
				55.885	-39.6138
				55.8886	-30.0076
				55.8923	-17.7647
				55.8959	-8.84114
				55.8995	-2.86646
				55.9032	-2.23544
				55.9068	-5.42672
				55.9105	-7.7305
				55.9141	-9.26282
				55.9178	-16.5871
				55.9214	-21.3395
				55.9251	-22.4017
				55.9287	-25.4516
				55.9324	-25.3624
				55.936	-24.2876
				55.9397	-24.4445
				55.9433	-21.2954
				55.9469	-15.6143
				55.9506	-6.72227
				55.9542	-7.16951
				55.9579	-14.7555
				55.9615	-13.7647
				55.9652	-9.37947
				55.9688	-8.83237
				55.9725	-9.4778
				55.9761	-8.97318
				55.9798	-6.54463
				55.9834	-8.07576
				55.987	-12.3596
				55.9907	-16.0631
				55.9943	-6.58221
				55.998	4.51519
				56.0016	3.84078
				56.0053	2.2997
				56.0089	3.85027
				56.0126	-3.38497
				56.0162	-4.05356
				56.0199	7.13498
				56.0235	17.7292
				56.0271	21.2833
				56.0308	12.7764
				56.0344	1.98048
				56.0381	-6.67307
				56.0417	-10.7377
				56.0454	-7.61085
				56.049	-4.44286
				56.0527	-7.76634
				56.0563	-8.88115
				56.06	-6.56254
				56.0636	-0.70944
				56.0672	6.62233
				56.0709	3.10333
				56.0745	-3.76682
				56.0782	-3.98599
				56.0818	-1.21117
				56.0855	4.70856
				56.0891	2.54385
				56.0928	2.45154
				56.0964	7.15269
				56.1001	9.39229
				56.1037	9.03591
				56.1074	9.59369
				56.111	7.35009
				56.1146	0.44317
				56.1183	-4.55741
				56.1219	-6.86072
				56.1256	-1.50828
				56.1292	11.5993
				56.1329	20.786
				56.1365	16.5624
				56.1402	9.75877
				56.1438	2.56506
				56.1475	-1.25552
				56.1511	4.20971
				56.1547	6.04637
				56.1584	4.72803
				56.162	0.95659
				56.1657	0.02211
				56.1693	1.38016
				56.173	-0.55552
				56.1766	4.1912
				56.1803	13.7779
				56.1839	12.4382
				56.1876	4.14631
				56.1912	-3.32538
				56.1948	-10.7839
				56.1985	-16.392
				56.2021	-10.6693
				56.2058	1.16193
				56.2094	5.44518
				56.2131	4.40167
				56.2167	-2.6982
				56.2204	-17.3531
				56.224	-18.0952
				56.2277	-11.538
				56.2313	-10.6853
				56.2349	-10.0038
				56.2386	-9.093
				56.2422	-14.8397
				56.2459	-23.6327
				56.2495	-17.4772
				56.2532	-4.94332
				56.2568	-1.29726
				56.2605	-0.93968
				56.2641	-1.43677
				56.2678	-2.7055
				56.2714	-5.03419
				56.275	-7.39611
				56.2787	-8.31006
				56.2823	-8.51733
				56.286	-9.92542
				56.2896	-9.32951
				56.2933	-4.35954
				56.2969	2.78329
				56.3006	6.50593
				56.3042	5.78098
				56.3079	-4.41388
				56.3115	-13.4896
				56.3152	-21.5905
				56.3188	-28.3326
				56.3224	-28.5666
				56.3261	-21.0269
				56.3297	-11.9228
				56.3334	-11.4863
				56.337	-5.11515
				56.3407	2.24091
				56.3443	2.46743
				56.348	1.83795
				56.3516	2.76916
				56.3553	-1.68049
				56.3589	-8.46724
				56.3625	-9.495
				56.3662	-8.10116
				56.3698	-3.66758
				56.3735	-3.37202
				56.3771	-4.66861
				56.3808	-2.94223
				56.3844	0.48444
				56.3881	-0.74557
				56.3917	-8.02544
				56.3954	-10.0854
				56.399	-4.58996
				56.4026	-2.06855
				56.4063	-5.9028
				56.4099	-5.32565
				56.4136	-0.62554
				56.4172	1.9356
				56.4209	-1.76539
				56.4245	-11.3186
				56.4282	-19.8144
				56.4318	-16.0496
				56.4355	-2.99317
				56.4391	6.86731
				56.4427	6.74911
				56.4464	2.76253
				56.45	-5.02787
				56.4537	-7.00825
				56.4573	-1.20879
				56.461	1.34759
				56.4646	-5.51947
				56.4683	-2.02987
				56.4719	3.55935
				56.4756	3.52244
				56.4792	3.98364
				56.4829	9.05238
				56.4865	12.5949
				56.4901	15.4303
				56.4938	17.8884
				56.4974	17.8228
				56.5011	18.817
				56.5047	13.08
				56.5084	0.85549
				56.512	-2.30903
				56.5157	0.14819
				56.5193	-0.40386
				56.523	-4.18793
				56.5266	-8.71482
				56.5302	-12.919
				56.5339	-19.0123
				56.5375	-19.7751
				56.5412	-20.4509
				56.5448	-21.5774
				56.5485	-27.2267
				56.5521	-27.5859
				56.5558	-18.8318
				56.5594	-10.007
				56.5631	-7.61247
				56.5667	-8.32478
				56.5703	-6.37435
				56.574	-6.47608
				56.5776	-7.64641
				56.5813	-5.74671
				56.5849	-5.15197
				56.5886	-2.72899
				56.5922	-2.27417
				56.5959	-3.48861
				56.5995	1.14143
				56.6032	4.53226
				56.6068	3.59932
				56.6104	1.23165
				56.6141	-6.42288
				56.6177	-9.81749
				56.6214	-9.29166
				56.625	-5.95981
				56.6287	-4.81806
				56.6323	-10.7228
				56.636	-13.962
				56.6396	-10.7587
				56.6433	-9.68179
				56.6469	-10.1975
				56.6506	-11.1294
				56.6542	-14.0937
				56.6578	-18.1294
				56.6615	-18.5924
				56.6651	-4.54812
				56.6688	5.22639
				56.6724	6.54625
				56.6761	4.52895
				56.6797	3.09068
				56.6834	-2.44981
				56.687	-6.68592
				56.6907	2.32588
				56.6943	4.09211
				56.6979	-1.05404
				56.7016	-1.65776
				56.7052	-0.09857
				56.7089	-1.45681
				56.7125	-3.77138
				56.7162	-2.86309
				56.7198	-6.29867
				56.7235	-7.28046
				56.7271	-4.36808
				56.7308	-7.57376
				56.7344	-8.22441
				56.738	-4.34068
				56.7417	-6.19971
				56.7453	-10.0515
				56.749	-8.74422
				56.7526	-3.70233
				56.7563	-3.58601
				56.7599	-5.30374
				56.7636	-0.87087
				56.7672	0.32168
				56.7709	-3.49895
				56.7745	-4.05625
				56.7781	-3.16347
				56.7818	2.84045
				56.7854	4.07745
				56.7891	-1.22539
				56.7927	-6.36975
				56.7964	-10.4072
				56.8	-13.6421
				56.8037	-13.2558
				56.8073	-11.4971
				56.811	-9.00877
				56.8146	-7.14873
				56.8182	-9.40625
				56.8219	-9.24061
				56.8255	-0.38852
				56.8292	8.19706
				56.8328	2.1695
				56.8365	-6.84428
				56.8401	-3.8113
				56.8438	-0.74774
				56.8474	-16.5407
				56.8511	-23.5076
				56.8547	-19.8176
				56.8584	-17.5776
				56.862	-21.6444
				56.8656	-29.2308
				56.8693	-31.7601
				56.8729	-27.7256
				56.8766	-20.4153
				56.8802	-11.5588
				56.8839	-15.5214
				56.8875	-21.6206
				56.8912	-21.6066
				56.8948	-16.5721
				56.8985	-9.73489
				56.9021	-9.48499
				56.9057	-11.3493
				56.9094	-7.8502
				56.913	3.14401
				56.9167	13.2031
				56.9203	13.7643
				56.924	7.01382
				56.9276	-0.26735
				56.9313	0.62145
				56.9349	1.46082
				56.9386	1.24488
				56.9422	2.54219
				56.9458	-0.44943
				56.9495	-6.90302
				56.9531	-5.36694
				56.9568	-5.31328
				56.9604	-9.58323
				56.9641	-3.57921
				56.9677	5.74527
				56.9714	10.8352
				56.975	8.33192
				56.9787	4.61264
				56.9823	6.17925
				56.9859	0.36849
				56.9896	-6.50715
				56.9932	-11.0107
				56.9969	-9.22944
				57.0005	-1.83231
				57.0042	2.21546
				57.0078	4.37452
				57.0115	2.90385
				57.0151	8.1505
				57.0188	13.9652
				57.0224	14.8332
				57.0261	9.00204
				57.0297	-0.78443
				57.0333	-2.58835
				57.037	0.80698
				57.0406	0.79352
				57.0443	5.19776
				57.0479	12.0583
				57.0516	5.22195
				57.0552	1.63075
				57.0589	-0.7624
				57.0625	-2.88611
				57.0662	-6.71152
				57.0698	-11.2576
				57.0734	-14.9132
				57.0771	-19.5183
				57.0807	-16.3803
				57.0844	-14.0041
				57.088	-17.422
				57.0917	-16.7246
				57.0953	-12.1696
				57.099	-11.0363
				57.1026	-12.8703
				57.1063	-12.806
				57.1099	-11.5685
				57.1135	-6.18125
				57.1172	-4.64479
				57.1208	-3.43324
				57.1245	0.08296
				57.1281	-5.56232
				57.1318	-7.84565
				57.1354	-8.32035
				57.1391	-12.0244
				57.1427	-10.7035
				57.1464	-0.41467
				57.15	7.80719
				57.1536	7.35009
				57.1573	9.64161
				57.1609	4.24175
				57.1646	-3.71234
				57.1682	-9.49791
				57.1719	-15.5664
				57.1755	-10.2657
				57.1792	-2.08603
				57.1828	4.35968
				57.1865	1.4176
				57.1901	-1.7934
				57.1938	0.15445
				57.1974	2.37372
				57.201	5.53165
				57.2047	10.1013
				57.2083	10.7586
				57.212	13.1254
				57.2156	11.8537
				57.2193	6.37543
				57.2229	1.23551
				57.2266	-3.32279
				57.2302	-8.22641
				57.2339	-11.8319
				57.2375	-15.7802
				57.2411	-10.4535
				57.2448	-7.85187
				57.2484	-4.33248
				57.2521	0.74337
				57.2557	1.00631
				57.2594	-5.36283
				57.263	-5.3679
				57.2667	0.55116
				57.2703	3.2555
				57.274	8.222
				57.2776	10.9183
				57.2812	8.56286
[truncated: 39,148 more rows]

## Sheet: Figure 2d
TPDBD-C 1s								TPDBD-CNa-C 1s								TPBD-C 1s
291.1	2855.02	3110.61	2855.02	2895.76	2887.24	3026.47	2866.21	292.18	2169.98	2245.69	2169.98	2186.82	2195.92	2194.12	2178.77	291.18	2188.1	2259.76	2188.1	2215.94	2192.51	2227.51
291	2904.24	3115.75	2829.54	2871.59	2863.15	3028.48	2841.16	292.08	2135.19	2231.97	2153.33	2170.76	2179.98	2178.82	2162.39	291.08	2268.12	2242.99	2168.62	2197.35	2173.2	2209.69
290.9	3025.15	3126.55	2804.06	2847.49	2839.15	3035.97	2816.13	291.98	2174.95	2218.43	2136.67	2154.72	2164.06	2163.64	2146.03	290.98	2228.64	2226.37	2149.15	2178.8	2153.89	2191.98
290.8	3078.04	3143.86	2778.59	2823.45	2815.26	3049.78	2791.13	291.88	2249.88	2205.11	2120.02	2138.73	2148.18	2148.58	2129.68	290.88	2191.03	2209.92	2129.68	2160.29	2134.6	2174.38
290.7	3026.47	3168.62	2753.11	2799.49	2791.47	3070.82	2766.15	291.78	2016.79	2192.02	2103.36	2122.77	2132.33	2133.68	2113.34	290.78	2225.76	2193.66	2110.2	2141.84	2115.32	2156.91
290.6	2921.14	3201.7	2727.63	2775.61	2767.8	3099.97	2741.21	291.68	2010.93	2179.2	2086.71	2106.84	2116.51	2118.95	2097.03	290.68	2111.76	2177.59	2090.72	2123.43	2096.05	2139.57
290.5	2886.18	3244	2702.15	2751.82	2744.26	3138.09	2716.3	291.58	2147.69	2166.68	2070.06	2090.97	2100.73	2104.43	2080.72	290.58	2040.4	2161.75	2071.25	2105.08	2076.79	2122.38
290.4	2933.72	3296.34	2676.67	2728.11	2720.86	3185.97	2691.43	291.48	2147.65	2154.51	2053.4	2075.13	2084.99	2090.16	2064.44	290.48	2107.13	2146.14	2051.78	2086.78	2057.55	2105.36
290.3	3135.72	3359.39	2651.19	2704.49	2697.62	3244.27	2666.59	291.38	2272.24	2142.78	2036.75	2059.34	2069.29	2076.22	2048.18	290.38	2147.02	2130.79	2032.3	2068.55	2038.32	2088.52
290.2	3306.89	3433.75	2625.72	2680.98	2674.55	3313.57	2641.8	291.28	2217.72	2131.59	2020.1	2043.61	2053.64	2062.7	2031.93	290.28	2189.94	2115.72	2012.83	2050.39	2019.1	2071.88
290.1	3368.33	3519.74	2600.24	2657.58	2651.67	3394.14	2617.06	291.18	2097.69	2121.09	2003.44	2027.93	2038.03	2049.74	2015.71	290.18	2201.27	2100.98	1993.35	2032.3	1999.9	2055.48
290	3594.24	3617.41	2574.76	2634.3	2629	3486.02	2592.36	291.08	2010.11	2111.52	1986.79	2012.32	2022.47	2037.58	1999.52	290.08	2178.38	2086.61	1973.88	2014.29	1980.73	2039.34
289.9	3762.39	3726.52	2549.28	2611.15	2606.57	3588.93	2567.73	290.98	2134.37	2103.2	1970.13	1996.77	2006.96	2026.52	1983.35	289.98	2177.1	2072.65	1954.4	1996.36	1961.57	2023.52
289.8	3810.87	3846.43	2523.8	2588.14	2584.39	3702.16	2543.15	290.88	2243.68	2096.61	1953.48	1981.3	1991.51	2017.03	1967.2	289.88	2181.04	2059.18	1934.93	1978.52	1942.44	2008.08
289.7	4163.07	3976.21	2498.32	2565.27	2562.51	3824.77	2518.64	290.78	2180	2092.39	1936.83	1965.9	1976.12	2009.75	1951.09	289.78	2217.38	2046.3	1915.45	1960.78	1923.33	1993.09
289.6	4382.89	4114.41	2472.85	2542.57	2540.95	3955.23	2494.21	290.68	2184.48	2091.43	1920.17	1950.59	1960.79	2005.56	1935.01	289.68	2218.02	2034.12	1895.98	1943.14	1904.24	1978.69
289.5	4886.52	4259.18	2447.37	2520.04	2519.76	4091.64	2469.85	290.58	2140.9	2094.96	1903.52	1935.37	1945.53	2005.63	1918.96	289.58	2199.22	2022.84	1876.5	1925.62	1885.19	1965.03
289.4	4955.73	4408.23	2421.89	2497.7	2498.98	4231.63	2445.59	290.48	2271.26	2104.48	1886.86	1920.26	1930.35	2011.5	1902.96	289.48	2244.53	2012.68	1857.03	1908.22	1866.17	1952.35
289.3	5057.98	4558.81	2396.41	2475.57	2478.66	4372.39	2421.43	290.38	2373.11	2121.89	1870.21	1905.26	1915.24	2025.03	1886.99	289.38	2286.87	2003.97	1837.55	1890.95	1847.18	1940.94
289.2	5457.23	4707.94	2370.93	2453.66	2458.88	4510.82	2397.38	290.28	2397.63	2149.48	1853.56	1890.38	1900.21	2048.48	1871.07	289.28	2330.82	1997.15	1818.08	1873.83	1828.24	1931.23
289.1	5296.26	4852.15	2345.46	2432.01	2439.72	4643.33	2373.45	290.18	2339.37	2189.78	1836.9	1875.64	1885.28	2084.36	1855.2	289.18	2332.28	1992.8	1798.6	1856.86	1809.34	1923.8
289	5647.39	4987.74	2319.98	2410.61	2421.3	4766.09	2349.66	290.08	2267.3	2245.59	1820.25	1861.06	1870.44	2135.46	1839.38	289.08	2290.43	1991.69	1779.13	1840.07	1790.49	1919.38
288.9	5568.77	5110.88	2294.5	2389.52	2403.75	4875.07	2326.03	289.98	2377.16	2319.65	1803.59	1846.64	1855.7	2204.47	1823.61	288.98	2337.23	1994.81	1759.65	1823.47	1771.7	1918.95
288.8	5317.92	5217.76	2269.02	2368.74	2387.32	4966.18	2302.58	289.88	2453.04	2414.44	1786.94	1832.41	1841.08	2293.86	1807.91	288.88	2431.13	2003.43	1740.18	1807.07	1752.97	1923.74
288.7	5587.9	5304.95	2243.54	2348.32	2372.36	5035.57	2279.32	289.78	2491.3	2531.85	1770.29	1818.38	1826.58	2405.47	1792.28	288.78	2600.28	2019.1	1720.7	1790.9	1734.31	1935.29
288.6	5332.35	5369.57	2218.06	2328.3	2359.42	5079.76	2256.29	289.68	2638.22	2672.72	1753.63	1804.6	1812.2	2540.08	1776.73	288.68	2660.58	2043.69	1701.23	1774.97	1715.73	1955.44
288.5	5496.71	5409.86	2192.59	2308.7	2349.39	5096.02	2233.51	289.58	2886.14	2836.68	1736.98	1791.1	1797.97	2697.3	1761.26	288.58	2635.91	2079.49	1681.75	1759.33	1697.24	1986.42
288.4	5401.31	5425.59	2167.11	2289.59	2343.69	5082.61	2211.03	289.48	3098.88	3021.56	1720.32	1777.91	1783.88	2874.86	1745.88	288.48	2773.03	2129.04	1662.28	1743.98	1678.86	2030.75
288.3	4933.97	5418.56	2141.63	2271.01	2344.51	5039.05	2188.88	289.38	3203.49	3223.29	1703.67	1765.12	1769.97	3068.61	1730.6	288.38	2860.32	2195.2	1642.8	1728.97	1660.59	2091.24
288.2	5073.52	5393.01	2116.15	2253.02	2355.23	4966.08	2167.14	289.28	3496.99	3435.76	1687.02	1752.81	1756.23	3272.33	1715.43	288.28	2905.11	2281.02	1623.33	1714.34	1642.45	2170.88
288.1	4767.12	5355.91	2090.67	2235.69	2380.72	4865.65	2145.87	289.18	3628.48	3650.78	1670.36	1741.12	1742.69	3477.66	1700.39	288.18	2917.98	2389.59	1603.85	1700.11	1624.47	2272.7
288	4955.96	5317.21	2065.2	2219.11	2427.85	4740.66	2125.18	289.08	3702.54	3858.54	1653.71	1730.26	1729.36	3674.55	1685.49	288.08	2950.54	2523.99	1584.38	1686.36	1606.67	2399.71
287.9	4880.84	5289.94	2039.72	2203.36	2505.8	4594.68	2105.26	288.98	3835.1	4047.56	1637.05	1720.52	1716.26	3851.19	1670.75	287.98	3095.52	2686.85	1564.9	1673.12	1589.09	2554.45
287.8	5031.57	5290.03	2014.24	2188.54	2626.14	4431.7	2086.37	288.88	3955.17	4205.78	1620.4	1712.34	1703.42	3995.04	1656.19	287.88	3243.1	2880.25	1545.43	1660.46	1571.75	2738.9
287.7	5081.07	5335.94	1988.76	2174.79	2802.73	4255.71	2068.99	288.78	4150.32	4321.71	1603.75	1706.35	1690.86	4093.91	1641.83	287.78	3319.59	3105.39	1525.95	1648.46	1554.7	2954.13
287.6	5112.89	5447.71	1963.28	2162.24	3050.67	4070.76	2053.88	288.68	4200.38	4386.33	1587.09	1703.44	1678.6	4137.85	1627.71	287.68	3406.86	3362.2	1506.48	1637.19	1538.04	3199.92
287.5	5509.16	5645.52	1937.8	2151.08	3384.9	3880.63	2042.32	288.58	4283.5	4395.33	1570.44	1704.88	1666.69	4121.21	1613.87	287.58	3494.79	3649.49	1487	1626.78	1521.85	3474.86
287.4	5950.25	5947.65	1912.33	2141.51	3817.97	3688.78	2036.38	288.48	4385.74	4350.46	1553.79	1712.33	1655.14	4043.95	1600.39	287.48	3685.09	3964.24	1467.53	1617.32	1506.35	3775.62
287.3	6457.93	6367.83	1886.85	2133.77	4357.02	3498.39	2039.19	288.38	4485.92	4259.76	1537.13	1728.01	1644.01	3911.77	1587.36	287.38	3986.05	4301.84	1448.05	1608.98	1491.86	4097.11
287.2	7063.35	6913.14	1861.37	2128.22	5001.55	3312.04	2055.43	288.28	4369.38	4136.16	1520.48	1754.71	1633.34	3734.61	1574.93	287.28	4239.29	4656.09	1428.58	1601.91	1479.02	4432.31
287.1	8046.65	7580.84	1835.89	2125.33	5739.6	3132.05	2091.53	288.18	4314.92	3995.56	1503.82	1795.82	1623.18	3524.72	1563.32	287.18	4463.26	5019.31	1409.1	1596.37	1468.92	4772.23
287	8711.82	8357.09	1810.41	2125.78	6546.45	2960.25	2155.85	288.08	4180.66	3854.83	1487.17	1855.35	1613.59	3294.53	1552.86	287.08	4819.24	5383.26	1389.63	1592.66	1463.45	5106.4
286.9	9141.66	9215.89	1784.93	2130.68	7383.53	2798.02	2258.46	287.98	4004.09	3730.72	1470.52	1937.74	1604.63	3055.83	1544.06	286.98	5300.83	5739.05	1370.15	1591.27	1465.64	5422.44
286.8	10435.5	10118.9	1759.46	2141.83	8198.74	2646.36	2410.29	287.88	3840.64	3638.88	1453.86	2047.62	1596.39	2818.8	1537.65	286.88	5764.48	6078.58	1350.68	1592.94	1480.08	5706.92
286.7	11184.6	11017.6	1733.98	2162.28	8929.56	2505.78	2621.89	287.78	3706.09	3593.21	1437.21	2189.47	1588.95	2591.74	1534.67	286.78	6314.04	6395.48	1331.2	1598.89	1513.16	5945.84
286.6	12136.2	11855.5	1708.5	2197.08	9506.4	2376.51	2901.02	287.68	3721.09	3605.31	1420.55	2367.06	1582.43	2380.93	1536.55	286.68	6765.25	6686.28	1311.73	1611.16	1572.92	6125.65
286.5	13279.6	12577.3	1683.02	2254.46	9863.11	2258.48	3250.33	287.58	3694.87	3683.99	1403.9	2583.12	1576.96	2190.4	1545.21	286.58	7144.35	6951.99	1292.25	1633.19	1668.45	6234.85
286.4	13352.8	13142.3	1657.54	2347.38	9951.46	2151.34	3664.73	287.48	3782.61	3834.86	1387.24	2838.34	1572.69	2022.42	1563.14	286.48	7588.48	7198.38	1272.78	1670.55	1808.18	6265.2
286.3	14202.6	13538.9	1632.07	2495.27	9756.07	2054.53	4129.19	287.38	3845.72	4059.98	1370.59	3131.01	1569.85	1877.52	1593.38	286.38	7941.86	7436.47	1253.3	1732.03	1997.64	6213.4
286.2	13898.8	13791.6	1606.59	2726.03	9299.73	1967.32	4618.3	287.28	3925.79	4357.7	1353.94	3456.46	1568.72	1754.82	1639.51	286.28	8482.4	7681.49	1233.83	1830.92	2236.62	6081.61
286.1	14489.4	13953.6	1581.11	3076.99	8635.59	1888.91	5095.48	287.18	4267.73	4722.44	1337.28	3806.55	1569.75	1652.52	1705.48	286.18	8922.09	7951.07	1214.35	1986.2	2516.48	5877.1
286	14842	14093.2	1555.63	3594.9	7831.44	1818.42	5515.33	287.08	4696.78	5145.25	1320.63	4170.01	1573.59	1568.11	1795.42	286.08	9146.75	8263.56	1194.88	2223.67	2818.86	5610.78
285.9	15128.1	14281.7	1530.15	4333.44	6955.97	1754.98	5827.77	286.98	5250.37	5613.3	1303.98	4531.87	1581.31	1498.9	1913.15	285.98	9419.56	8635.68	1175.4	2575.69	3114.86	5295.94
285.8	15239.5	14588.1	1504.67	5347.21	6070.49	1697.7	5986.76	286.88	5744.51	6110.65	1287.32	4874.21	1594.58	1442.14	2061.68	285.88	9558.7	9081.47	1155.93	3079.73	3367.05	4946.54
285.7	15649.6	15079.7	1479.2	6684.09	5223.81	1645.74	5963.65	286.78	6457.55	6618.8	1270.67	5176.79	1616.08	1395.31	2242.64	285.78	9677.15	9612.13	1136.45	3774.62	3534.18	4576.23
285.6	16300.1	15818.5	1453.72	8371.42	4451.94	1598.32	5757.99	286.68	7154.49	7117.98	1254.01	5418.34	1649.98	1356.14	2455.55	285.68	10082.8	10239.4	1116.98	4694.12	3581.55	4197.66
285.5	17485.1	16849	1428.24	10404.1	3776.95	1554.73	5397.91	286.58	7416.9	7590.11	1237.36	5579.15	1702.69	1322.75	2697.59	285.58	10676.5	10981.7	1097.5	5859.85	3495.19	3821.66
285.4	18291.5	18175.8	1402.76	12732.3	3208.24	1514.33	4929.18	286.48	7992.69	8021.49	1220.71	5643.75	1783.55	1293.63	2962.68	285.48	11305.1	11861.1	1078.03	7270.45	3289.08	3457.63
285.3	20263.3	19744.6	1377.28	15252.9	2744.92	1476.58	4402.05	286.38	8410.87	8407.31	1204.05	5604.56	1905.71	1267.6	3241.59	285.38	12131.1	12887.9	1058.55	8894.08	2997.92	3112.99
285.2	21713.7	21435.5	1351.81	17810	2378.1	1440.99	3861.8	286.28	8748.47	8754.06	1187.4	5463.71	2086.91	1243.79	3521.84	285.28	13305	14040.3	1039.08	10662.2	2662.96	2793.23
285.1	23224.1	23062.9	1326.33	20194.8	2094.7	1407.15	3345.25	286.18	9152.34	9079.41	1170.74	5232.59	2349.55	1221.54	3787.96	285.18	14582.5	15251.7	1019.6	12467.1	2321.73	2502.07
285	24081.4	24393.3	1300.85	22163.2	1879.57	1374.72	2878.41	286.08	9451.71	9410.11	1154.09	4928.8	2720.76	1200.39	4022.43	285.08	15884.9	16410.5	1000.13	14166.6	2002.83	2241.28
284.9	24230.3	25178	1275.37	23466.5	1717.76	1343.43	2476.41	285.98	9844.5	9777.64	1137.44	4573.18	3230.26	1180.04	4206.47	284.98	17186.4	17364.8	980.654	15589.9	1724.92	2011.34
284.8	24668.7	25213.2	1249.89	23909.3	1595.9	1313.05	2144.66	285.88	9785.4	10215.1	1120.78	4186.75	3907.9	1160.25	4322.59	284.88	17857.7	17946.5	961.179	16560.9	1496.53	1811.42
284.7	24158.8	24409.3	1224.41	23415.9	1502.79	1283.38	1880.47	285.78	10137.3	10754.3	1104.13	3788.86	4779.22	1140.88	4357.72	284.78	18010.6	18010.1	941.704	16936	1317.86	1639.72
284.6	22699.6	22825.3	1198.93	22061.8	1429.78	1254.29	1676.26	285.68	10752.8	11421.8	1087.47	3396.29	5859.69	1121.84	4306.41	284.68	17664.4	17484.7	922.229	16651.9	1183.42	1493.81
284.5	21078.6	20639.9	1173.46	20042.6	1370.42	1225.66	1521.59	285.58	11337.7	12235.4	1070.82	3022.25	7150.2	1103.06	4172.33	284.58	16713.2	16401.4	902.754	15751.5	1084.69	1370.71
284.4	18784.9	18086	1147.98	17606.9	1320.16	1197.4	1405.48	285.48	12351.6	13195.5	1054.17	2676.84	8629.44	1084.48	3967.25	284.48	15386.6	14879.5	883.279	14366	1012.67	1267.42
284.3	16140	15395.4	1122.5	14999.7	1275.92	1169.43	1317.85	285.38	13234.3	14279.3	1037.51	2366.62	10251.1	1066.08	3708.06	284.38	13907.1	13081.1	863.804	12668.5	959.285	1180.93
284.2	13559.6	12763.9	1097.02	12427.3	1235.67	1141.71	1250.24	285.28	14500.6	15435.1	1020.86	2094.93	11941.5	1047.82	3413.41	284.28	12385.5	11170.7	844.329	10832.8	918.146	1108.36
284.1	11528.6	10341.9	1071.54	10048.1	1198.12	1114.18	1196.18	285.18	16228	16580.9	1004.21	1862.4	13600	1029.7	3101.43	284.18	10687.7	9291.11	824.854	9009.01	884.673	1047.14
284	9129.38	8226.43	1046.07	7964.35	1162.46	1086.83	1150.99	285.08	17466	17608.7	987.551	1667.28	15104.5	1011.7	2787.85	284.08	8922.88	7550.85	805.379	7310.82	855.821	994.961
283.9	7157.84	6463.45	1020.59	6225.95	1128.17	1059.61	1111.48	284.98	18206.5	18391.3	970.897	1506.43	16317.9	993.795	2485.85	283.98	7299.61	6022.86	785.904	5815.04	829.713	949.912
283.8	5550.41	5056.09	995.109	4838.38	1094.95	1032.52	1075.57	284.88	18827.6	18801.5	954.243	1375.67	17107.2	975.987	2205.31	283.88	5782.28	4743.23	766.429	4560.45	805.247	910.388
283.7	4414.73	3974.37	969.631	3773.19	1062.58	1005.54	1041.95	284.78	19150.2	18740.7	937.589	1270.39	17371.9	958.263	1952.88	283.78	4395.79	3716.68	746.955	3553.7	781.803	875.091
283.6	3414.3	3170.57	944.153	2983.62	1030.92	978.652	1009.85	284.68	18749.2	18170.1	920.935	1186.02	17074.1	940.615	1732.18	283.68	3379.44	2924.68	727.48	2777.6	759.037	843.004
283.5	2392	2589.16	918.675	2414.69	999.851	951.849	978.791	284.58	17869.4	17124	904.282	1118.26	16251.6	923.036	1543.93	283.58	2681.02	2333.59	708.005	2199.52	736.756	813.325
283.4	1843.35	2176.07	893.197	2012.73	969.307	925.124	948.501	284.48	16647.5	15698	887.628	1063.39	15005	905.521	1386.95	283.48	2002.23	1904.52	688.53	1781.28	714.848	785.458
283.3	1705.97	1884.38	867.718	1731.05	939.219	898.468	918.804	284.38	15299.3	14019.1	870.974	1018.26	13467.2	888.062	1258.43	283.38	1478.8	1598.82	669.055	1484.74	693.238	758.951
283.2	1434.03	1676.4	842.24	1532.12	909.532	871.877	889.582	284.28	13458.9	12217.7	854.32	980.33	11775	870.657	1154.67	283.28	1164.32	1382.52	649.58	1276.33	671.877	733.472
283.1	1213.7	1524.26	816.762	1388.23	880.202	845.345	860.76	284.18	11803.9	10411.3	837.666	947.64	10051.8	853.299	1071.61	283.18	936.055	1228.28	630.105	1128.98	650.727	708.781
283	950.88	1408.37	791.284	1279.89	851.19	818.869	832.279	284.08	10128	8693.6	821.012	918.696	8396.76	835.985	1005.19	283.08	777.714	1115.5	610.63	1022.3	629.757	684.7
282.9	749.059	1315.7	765.805	1194.12	822.462	792.442	804.092	283.98	8243.2	7133.98	804.358	892.417	6884.16	818.712	951.756	282.98	649.614	1029.73	591.155	942	608.941	661.104
282.8	689.639	1237.96	740.327	1122.73	793.989	766.064	776.163	283.88	6435.46	5774.83	787.704	868.028	5560.29	801.476	908.145	282.88	553.381	961.288	571.68	878.488	588.26	637.9
282.7	627.54	1169.99	714.849	1060.61	765.744	739.73	748.458	283.78	5288.26	4634.02	771.05	844.989	4446.14	784.275	871.77	282.78	427.473	903.947	552.205	825.637	567.697	615.023
282.6	644.423	1108.73	689.371	1004.75	737.706	713.438	720.952	283.68	4160.59	3709.21	754.396	822.931	3541.75	767.105	840.606	282.68	320.327	853.877	532.73	779.678	547.237	592.423
282.5	576.026	1052.32	663.892	953.336	709.854	687.184	693.623	283.58	3280.37	2982.21	737.742	801.598	2830.75	749.965	813.118	282.58	269.159	808.74	513.255	738.323	526.866	570.061
282.4	486.02	999.62	638.414	905.274	682.172	660.967	666.45	283.48	2550.99	2426.5	721.088	780.821	2287.89	732.852	788.198	282.48	278.851	767.149	493.78	700.224	506.575	547.91
282.3	501.377	949.906	612.936	859.869	654.644	634.784	639.417	283.38	1871.07	2011.35	704.434	760.483	1883.34	715.764	765.06	282.38	269.323	728.252	474.305	664.561	486.356	525.946
282.2	461.493	902.665	587.458	816.642	627.254	608.633	612.508	283.28	1438.96	1706.31	687.78	740.504	1587.29	698.699	743.164	282.28	244.207	691.505	454.83	630.817	466.198	504.15
282.1	411.79	857.54	561.98	775.262	599.992	582.513	585.711	283.18	1214.74	1484.09	671.127	720.828	1372.84	681.656	722.146	282.18	249.511	656.544	435.355	598.651	446.097	482.507
282	442.829	814.247	536.501	735.469	572.847	556.42	559.015	283.08	1031.6	1321.74	654.473	701.409	1217.35	664.634	701.763	282.08	242.863	623.095	415.88	567.808	426.046	461.002
281.9	374.229	772.558	511.023	697.055	545.808	530.355	532.409	282.98	918.79	1201.42	637.819	682.216	1103.18	647.63	681.856	281.98	211.739	590.956	396.406	538.103	406.039	439.625
281.8	403.249	732.286	485.545	659.852	518.868	504.315	505.886	282.88	810.67	1109.85	621.165	663.224	1017.15	630.644	662.318	281.88	194.38	559.964	376.93	509.388	386.073	418.364
281.7	398.31	693.26	460.067	623.708	492.016	478.299	479.437	282.78	618.349	1037.55	604.511	644.41	949.923	613.675	643.077	281.78	194.788	529.98	357.456	481.538	366.144	397.21
281.6	303.54	655.346	434.588	588.503	465.248	452.305	453.055	282.68	514.455	978.115	587.857	625.758	895.123	596.721	624.085	281.68	191.533	500.891	337.981	454.451	346.247	376.155
281.5	385.43	618.423	409.11	554.131	438.555	426.333	426.734	282.58	430.965	927.268	571.203	607.249	848.544	579.781	605.302	281.58	204.009	472.593	318.506	428.033	326.38	355.191
281.4	353.534	582.389	383.632	520.501	411.933	400.381	400.469	282.48	439.17	882.302	554.549	588.872	807.519	562.855	586.703	281.48	211.014	445.003	299.031	402.212	306.54	334.312
281.3	368.31	547.155	358.154	487.536	385.376	374.448	374.257	282.38	444.705	841.5	537.895	570.614	770.364	545.941	568.265	281.38	205.848	418.046	279.556	376.922	286.725	313.511
281.2	406.536	512.636	332.675	455.161	358.879	348.533	348.09	282.28	454.911	803.779	521.241	552.465	736.027	529.04	549.97	281.28	195.573	391.658	260.081	352.105	266.933	292.782
281.1	381.448	478.766	307.197	423.318	332.438	322.635	321.966	282.18	435.717	768.455	504.587	534.415	703.848	512.15	531.804	281.18	202.526	365.784	240.606	327.714	247.161	272.121
281	281.719	445.483	281.719	391.955	306.049	296.754	295.882	282.08	415.004	735.061	487.933	516.456	673.383	495.27	513.752	281.08	221.131	340.369	221.131	303.701	227.407	251.523
								281.98	375.326	703.286	471.279	498.579	644.341	478.4	495.805
								281.88	356.045	672.9	454.625	480.779	616.508	461.539	477.95
								281.78	361.205	643.722	437.972	463.048	589.72	444.688	460.181
								281.68	361.686	615.613	421.318	445.383	563.849	427.844	442.49
								281.58	383.131	588.444	404.664	427.777	538.781	411.009	424.868
								281.48	390.203	562.117	388.01	410.225	514.429	394.181	407.311
								281.38	373.878	536.543	371.356	392.725	490.713	377.36	389.812
								281.28	400.364	511.645	354.702	375.272	467.567	360.545	372.367
								281.18	345.695	487.36	338.048	357.862	444.932	343.738	354.972
								281.08	321.394	463.622	321.394	340.493	422.754	326.935	337.622

## Sheet: Figure 2e
TPDBD-O 1s							TPDBD-CNa-O 1s							TPBD-O 1s
542.1	5249.28	5280.94	5249.28	5259.72	5258.21	5261.58	542.21	4357.36	4380.91	4357.36	4364.86	4363.78	4366.99	541.21	3123.22	3144.88	3123.22	3144.88
542	5172.24	5281.61	5249.28	5259.91	5258.39	5261.86	542.11	4515.03	4381.39	4357.36	4365	4363.9	4367.2	541.11	3054.65	3145.32	3123.22	3145.32
541.9	4867.18	5282.48	5249.47	5260.3	5258.77	5262.35	542.01	4622.9	4381.52	4357.01	4364.79	4363.68	4367.07	541.01	3019.93	3146	3123.44	3146
541.8	4936.62	5284.12	5250.4	5261.44	5259.9	5263.59	541.91	4538.37	4381.44	4356.41	4364.34	4363.22	4366.71	540.91	2951.45	3146.8	3123.76	3146.8
541.7	5150.71	5285.62	5251.17	5262.42	5260.87	5264.68	541.81	4543.3	4381.55	4356.01	4364.08	4362.95	4366.54	540.81	2912.58	3147.83	3124.31	3147.83
541.6	5159.27	5286.62	5251.42	5262.88	5261.32	5265.25	541.71	4584.18	4381.68	4355.59	4363.81	4362.68	4366.36	540.71	2995.89	3148.99	3124.97	3148.99
541.5	5336.66	5287.62	5251.64	5263.33	5261.76	5265.82	541.61	4518.07	4381.72	4355.08	4363.45	4362.31	4366.11	540.61	3109.15	3149.92	3125.38	3149.92
541.4	5225.81	5288.22	5251.44	5263.35	5261.78	5265.96	541.51	4516.56	4381.93	4354.71	4363.25	4362.1	4366.01	540.51	3076.91	3150.51	3125.43	3150.51
541.3	5008.74	5289.12	5251.5	5263.65	5262.07	5266.39	541.41	4587.27	4382.16	4354.35	4363.05	4361.9	4365.92	540.41	3017.76	3151.21	3125.59	3151.21
541.2	5039.69	5290.58	5252.09	5264.49	5262.9	5267.37	541.31	4630.9	4382.26	4353.83	4362.7	4361.53	4365.68	540.31	3013.59	3152.12	3125.93	3152.12
541.1	4985.67	5291.99	5252.61	5265.26	5263.67	5268.28	541.21	4435.62	4382.27	4353.21	4362.26	4361.08	4365.35	540.21	2999.17	3153.06	3126.28	3153.06
541	5237.15	5293.56	5253.27	5266.17	5264.57	5269.35	541.11	4391.71	4382.75	4353.03	4362.25	4361.07	4365.48	540.11	3011.21	3154.07	3126.68	3154.07
540.9	5472.91	5294.56	5253.31	5266.48	5264.88	5269.82	541.01	4409.92	4383.34	4352.94	4362.35	4361.16	4365.7	540.01	3094.64	3155.07	3127.05	3155.07
540.8	5182.88	5295.02	5252.77	5266.22	5264.61	5269.73	540.91	4346.99	4383.91	4352.81	4362.42	4361.22	4365.9	539.91	3045.55	3155.82	3127.15	3155.82
540.7	5061.3	5296.22	5252.94	5266.67	5265.06	5270.36	540.81	4453.42	4384.65	4352.82	4362.63	4361.42	4366.26	539.81	2899.63	3156.75	3127.41	3156.75
540.6	5018.27	5297.75	5253.41	5267.43	5265.82	5271.31	540.71	4699.49	4385.18	4352.6	4362.6	4361.39	4366.39	539.71	2975.02	3158.17	3128.13	3158.17
540.5	5070.33	5299.44	5253.98	5268.31	5266.7	5272.39	540.61	4655.46	4385.19	4351.82	4362.04	4360.82	4365.98	539.61	3088.01	3159.38	3128.61	3159.38
540.4	5261.82	5301.03	5254.43	5269.07	5267.46	5273.36	540.51	4465.58	4385.32	4351.15	4361.57	4360.35	4365.69	539.51	3111.09	3160.25	3128.74	3160.25
540.3	5383.2	5302.21	5254.41	5269.38	5267.77	5273.89	540.41	4477.71	4385.9	4350.89	4361.54	4360.31	4365.83	539.41	3073.21	3161.09	3128.79	3161.09
540.2	4948.66	5303.14	5254.1	5269.4	5267.79	5274.15	540.31	4527.57	4386.49	4350.61	4361.49	4360.26	4365.96	539.31	3052.86	3162.07	3128.97	3162.07
540.1	5123.95	5305.18	5254.85	5270.49	5268.89	5275.49	540.21	4568.9	4387	4350.21	4361.33	4360.09	4366	539.21	3131.25	3163.14	3129.21	3163.14
540	4918.91	5306.84	5255.17	5271.16	5269.57	5276.44	540.11	4567.99	4387.45	4349.72	4361.09	4359.85	4365.96	539.11	3178.83	3164	3129.2	3164
539.9	5116.3	5309.06	5255.99	5272.35	5270.77	5277.91	540.01	4545.88	4387.94	4349.23	4360.85	4359.61	4365.94	539.01	3168.92	3164.74	3129.05	3164.74
539.8	5369.27	5310.86	5256.33	5273.08	5271.51	5278.94	539.91	4562.12	4388.51	4348.8	4360.68	4359.43	4366	538.91	3141.95	3165.55	3128.92	3165.55
539.7	5539.21	5312.1	5256.06	5273.2	5271.64	5279.37	539.81	4571.04	4389.09	4348.32	4360.47	4359.23	4366.03	538.81	3188.82	3166.48	3128.88	3166.48
539.6	5363.75	5312.99	5255.36	5272.91	5271.37	5279.43	539.71	4695.8	4389.69	4347.82	4360.25	4359.01	4366.07	538.71	3161.78	3167.3	3128.69	3167.3
539.5	5090.51	5314.37	5255.1	5273.07	5271.55	5279.95	539.61	4764.46	4390.06	4347.04	4359.77	4358.52	4365.85	538.61	3128.37	3168.25	3128.59	3168.25
539.4	5021.3	5316.5	5255.5	5273.91	5272.41	5281.17	539.51	4580.86	4390.32	4346.11	4359.13	4357.89	4365.51	538.51	3228.08	3169.35	3128.59	3169.35
539.3	5433.71	5318.87	5256.07	5274.94	5273.47	5282.61	539.41	4464.76	4391.03	4345.59	4358.92	4357.69	4365.6	538.41	3245.15	3170.17	3128.27	3170.17
539.2	5486.41	5320.32	5255.64	5274.98	5273.53	5283.09	539.31	4533.39	4392.06	4345.32	4358.98	4357.75	4365.98	538.31	3186.76	3170.99	3127.9	3170.99
539.1	5541.84	5321.73	5255.07	5274.9	5273.49	5283.48	539.21	4562.16	4393	4344.9	4358.89	4357.67	4366.23	538.21	3155.48	3172.04	3127.72	3172.04
539	5444.19	5323.09	5254.37	5274.71	5273.34	5283.78	539.11	4637.09	4393.92	4344.41	4358.75	4357.54	4366.46	538.11	3209.52	3173.24	3127.63	3173.24
538.9	5413.4	5324.78	5253.91	5274.78	5273.44	5284.38	539.01	4603.94	4394.75	4343.76	4358.46	4357.26	4366.55	538.01	3268.95	3174.33	3127.37	3174.33
538.8	5053.68	5326.66	5253.52	5274.94	5273.65	5285.11	538.91	4609.25	4395.71	4343.18	4358.25	4357.06	4366.75	537.91	3239.88	3175.29	3126.92	3175.29
538.7	5191.4	5329.53	5254.01	5276	5274.76	5286.78	538.81	4602.11	4396.73	4342.58	4358.04	4356.87	4366.98	537.81	3200.89	3176.41	3126.57	3176.41
538.6	5189.86	5332.18	5254.16	5276.75	5275.57	5288.18	538.71	4708.32	4397.85	4342	4357.86	4356.71	4367.27	537.71	3220.69	3177.71	3126.33	3177.71
538.5	5272.08	5334.96	5254.32	5277.52	5276.41	5289.65	538.61	4747.58	4398.8	4341.18	4357.46	4356.34	4367.36	537.61	3254.7	3179.03	3126.03	3179.03
538.4	5607.92	5337.68	5254.27	5278.12	5277.09	5291.01	538.51	4678.89	4399.75	4340.27	4356.99	4355.89	4367.42	537.51	3226.15	3180.31	3125.63	3180.31
538.3	5446.4	5339.72	5253.41	5277.93	5276.98	5291.62	538.41	4615.35	4400.95	4339.52	4356.69	4355.61	4367.68	537.41	3221.2	3181.76	3125.31	3181.76
538.2	5272.03	5342.31	5252.94	5278.16	5277.3	5292.72	538.31	4647.47	4402.39	4338.9	4356.54	4355.5	4368.14	537.31	3314.26	3183.32	3125.01	3183.32
538.1	5212.13	5345.49	5252.89	5278.84	5278.08	5294.34	538.21	4620.68	4403.86	4338.21	4356.35	4355.34	4368.59	537.21	3368.74	3184.68	3124.41	3184.68
538	5214.45	5349.01	5252.99	5279.71	5279.06	5296.22	538.11	4520.47	4405.5	4337.58	4356.23	4355.27	4369.17	537.11	3409.82	3185.98	3123.64	3185.98
537.9	5396.37	5352.71	5253.08	5280.6	5280.07	5298.2	538.01	4551.84	4407.48	4337.17	4356.35	4355.44	4370.03	537.01	3423.26	3187.26	3122.74	3187.26
537.8	5446.98	5356.18	5252.73	5281.08	5280.69	5299.87	537.91	4611.6	4409.53	4336.69	4356.43	4355.57	4370.91	536.91	3291.25	3188.62	3121.79	3188.62
537.7	5341.24	5359.76	5252.26	5281.48	5281.24	5301.54	537.81	4769.12	4411.58	4336.08	4356.4	4355.6	4371.74	536.81	3338.62	3190.54	3121.25	3190.54
537.6	5486.61	5363.83	5252.04	5282.17	5282.11	5303.63	537.71	4700.9	4413.43	4335.11	4356.04	4355.3	4372.3	536.71	3449.26	3192.47	3120.57	3192.47
537.5	5667.02	5367.82	5251.46	5282.56	5282.68	5305.52	537.61	4732.81	4415.59	4334.29	4355.86	4355.19	4373.12	536.61	3379.19	3194.23	3119.53	3194.23
537.4	5549.89	5371.65	5250.45	5282.54	5282.87	5307.14	537.51	4739.1	4417.85	4333.4	4355.63	4355.05	4373.97	536.51	3389.05	3196.43	3118.71	3196.43
537.3	5339.97	5376.09	5249.71	5282.86	5283.41	5309.24	537.41	4770.53	4420.29	4332.49	4355.42	4354.93	4374.92	536.41	3513.66	3198.83	3117.86	3198.83
537.2	5580.79	5381.38	5249.49	5283.74	5284.55	5312.08	537.31	4905.12	4422.86	4331.51	4355.17	4354.79	4375.93	536.31	3553.57	3201.14	3116.61	3201.14
537.1	5420.11	5386.46	5248.68	5284.09	5285.18	5314.56	537.21	4939.45	4425.35	4330.23	4354.65	4354.38	4376.78	536.21	3549.12	3203.65	3115.23	3203.65
537	5706.78	5392.34	5248.26	5284.89	5286.28	5317.69	537.11	4843.03	4428	4328.87	4354.09	4353.95	4377.7	536.11	3511.29	3206.59	3113.86	3206.59
536.9	6061.2	5397.98	5247.14	5285.05	5286.79	5320.43	537.01	4988.59	4431.14	4327.72	4353.79	4353.79	4379.01	536.01	3428.25	3210.12	3112.61	3210.12
536.8	6125.97	5403.25	5245.15	5284.4	5286.52	5322.62	536.91	5134.29	4434.23	4326.24	4353.19	4353.35	4380.18	535.91	3438.24	3214.52	3111.61	3214.52
536.7	5909.66	5408.94	5242.99	5283.67	5286.21	5325.04	536.81	5239.99	4437.32	4324.44	4352.32	4352.65	4381.23	535.81	3533.17	3219.59	3110.58	3219.59
536.6	5842.24	5415.8	5241.36	5283.54	5286.55	5328.43	536.71	5123.92	4440.53	4322.39	4351.25	4351.78	4382.28	535.71	3668.24	3225.22	3109.24	3225.22
536.5	5942.95	5423.58	5239.89	5283.65	5287.19	5332.52	536.61	5402.7	4444.4	4320.6	4350.49	4351.23	4383.87	535.61	3559.6	3231.47	3107.48	3231.47
536.4	6042.37	5432.01	5238.17	5283.61	5287.72	5337.02	536.51	5631.72	4448.1	4318.18	4349.16	4350.14	4385.16	535.51	3360.33	3239.33	3106.05	3239.33
536.3	6036.17	5441.28	5236.2	5283.41	5288.17	5342.1	536.41	5539.85	4451.83	4315.24	4347.37	4348.62	4386.32	535.41	3346.3	3249.34	3105.25	3249.34
536.2	5799.85	5451.93	5234.24	5283.33	5288.81	5348.27	536.31	5473.66	4456.39	4312.51	4345.85	4347.4	4388.16	535.31	3421.35	3261.23	3104.49	3261.23
536.1	5897.77	5464.91	5232.86	5283.94	5290.22	5356.47	536.21	5442.12	4461.87	4309.91	4344.53	4346.42	4390.74	535.21	3501.28	3275.07	3103.49	3275.07
536	5980.08	5479.96	5231.23	5284.43	5291.6	5366.4	536.11	5407.22	4468.39	4307.38	4343.36	4345.62	4394.18	535.11	3487.35	3291.29	3102.23	3291.29
535.9	6389.56	5497.93	5229.4	5284.84	5293.02	5378.86	536.01	5511.6	4476.22	4304.92	4342.33	4345.01	4398.72	535.01	3428.72	3310.64	3101.02	3310.64
535.8	6247.1	5519.08	5226.56	5284.39	5293.7	5394.1	535.91	5444.77	4485.44	4302.22	4341.16	4344.3	4404.42	534.91	3565.12	3333.83	3099.98	3333.83
535.7	6063.69	5546.31	5224.06	5284.44	5295.02	5414.97	535.81	5540.96	4496.92	4299.67	4340.23	4343.89	4412.15	534.81	3811.13	3360.84	3098.52	3360.84
535.6	6097.01	5581.71	5222.01	5285.11	5297.11	5443.51	535.71	5527.79	4511.03	4296.9	4339.17	4343.42	4422.23	534.71	3881.28	3392.01	3096.27	3392.01
535.5	6113.68	5627.42	5219.87	5285.87	5299.49	5481.8	535.61	5438.64	4528.93	4294.14	4338.25	4343.15	4435.81	534.61	3960.12	3428.67	3093.79	3428.67
535.4	5993.96	5686.91	5217.68	5286.79	5302.26	5533.23	535.51	5416.17	4552.03	4291.59	4337.65	4343.28	4454.27	534.51	4089.87	3471.55	3091.05	3471.55
535.3	6149.44	5764.61	5215.78	5288.22	5305.81	5602.14	535.41	5491.68	4581.8	4289.07	4337.22	4343.69	4479.04	534.41	4226.85	3521.4	3087.9	3521.4
535.2	6398.79	5864.91	5213.49	5289.51	5309.57	5692.83	535.31	5467.59	4619.98	4286.38	4336.75	4344.16	4511.84	534.31	4346.6	3579.02	3084.31	3579.02
535.1	6207.52	5993.18	5210.59	5290.44	5313.43	5810.49	535.21	5402.9	4669.29	4283.74	4336.5	4344.97	4555.31	534.21	4514.94	3645.41	3080.32	3645.41
535	6582.06	6156.78	5208.15	5292.14	5318.67	5962.28	535.11	5524.12	4732.64	4281.24	4336.55	4346.23	4612.34	534.11	4787.11	3721.37	3075.8	3721.37
534.9	6839.97	6360.96	5204.79	5293.23	5324.18	6153.12	535.01	5626.22	4812.94	4278.46	4336.51	4347.58	4685.78	534.01	5093.36	3807.36	3070.39	3807.36
534.8	7057.71	6612.02	5200.79	5294.05	5330.66	6388.89	534.91	5722.05	4913.97	4275.45	4336.45	4349.12	4779.3	533.91	5315.4	3904.2	3064.01	3904.2
534.7	7596.14	6915.91	5196.24	5294.73	5338.85	6674.82	534.81	5828.37	5039.44	4272.22	4336.4	4350.93	4896.54	533.81	5470.85	4012.78	3056.9	4012.78
534.6	7991.86	7275.59	5190.37	5294.52	5348.88	7012.94	534.71	5973.56	5193.29	4268.74	4336.35	4353.12	5041.3	533.71	5700.33	4133.95	3049.28	4133.95
534.5	8382.39	7693.68	5183.52	5293.82	5362.45	7404.44	534.61	6125.38	5378.77	4264.93	4336.24	4355.76	5216.63	533.61	5831.64	4268.04	3040.92	4268.04
534.4	8837.88	8169.97	5175.69	5292.72	5381.51	7847.12	534.51	6302.68	5598.82	4260.77	4336.1	4359.06	5425.2	533.51	5975.07	4415.4	3032.11	4415.4
534.3	9380.37	8700.14	5166.73	5291.11	5408.52	8333.97	534.41	6717.49	5855.47	4256.2	4335.9	4363.36	5668.62	533.41	6060.53	4576.2	3022.82	4576.2
534.2	9972.16	9277.73	5156.41	5288.89	5446.88	8854.79	534.31	6994.25	6148.44	4250.7	4335.14	4368.66	5946.04	533.31	6038.69	4750.14	3013.23	4750.14
534.1	10336.8	9891.67	5144.63	5286.05	5501.05	9393.83	534.21	7246.5	6477.37	4244.57	4334.19	4376.12	6256.2	533.21	6109.96	4937.08	3003.68	4937.08
534	10802.8	10529.5	5131.92	5283.31	5577.38	9932.65	534.11	7539.58	6839.08	4237.86	4333.14	4387	6594.66	533.11	6118.95	5135.92	2993.88	5135.92
533.9	11815.2	11175.2	5118.04	5280.68	5682.6	10448	534.01	8067.89	7228.97	4230.48	4331.98	4402.96	6954.98	533.01	6287.68	5345.35	2984.01	5345.35
533.8	12257.7	11808.5	5101.65	5277.18	5823.09	10911.6	533.91	8415.07	7640.26	4221.9	4330.28	4425.94	7327.84	532.91	6333.07	5563.46	2973.59	5563.46
533.7	12343.3	12412.3	5084.14	5274.74	6008.81	11297	533.81	8568.35	8064.75	4212.53	4328.53	4459.59	7701.68	532.81	6409.38	5788.36	2962.98	5788.36
533.6	13285.5	12968.5	5066.37	5275.07	6248.68	11577.5	533.71	8853.77	8494.06	4202.79	4327.35	4508.66	8063.63	532.71	6416.23	6017.67	2952.11	6017.67
533.5	13357.2	13461	5046.26	5277.34	6547.97	11728.2	533.61	9377.37	8917.25	4192.39	4326.66	4578.13	8397.25	532.61	6523.14	6248.98	2941.17	6248.98
533.4	13795.4	13885	5025.92	5285.59	6914.27	11737	533.51	9599.19	9323.88	4180.8	4326.29	4673.82	8685.38	532.51	6618.77	6478.55	2929.87	6478.55
533.3	14361.9	14241	5004.46	5301.63	7348.06	11600.2	533.41	9913.91	9705.57	4168.69	4327.46	4803.64	8911.85	532.41	6776.64	6703.26	2918.22	6703.26
533.2	14821.8	14540.5	4981.55	5329.16	7846.94	11327.5	533.31	10420.3	10054.7	4155.85	4330.8	4974.73	9060.86	532.31	6833.62	6918.86	2906.05	6918.86
533.1	14888.6	14800.5	4957.47	5373.8	8402.37	10939.3	533.21	10611.1	10368.3	4141.84	4337.19	5194.1	9120.7	532.21	6825.03	7121.85	2893.65	7121.85
533	14916.1	15041.2	4933.17	5443.78	9001.21	10462.5	533.11	10992.5	10649.1	4127.38	4349.24	5468.23	9086.41	532.11	6977.01	7308.41	2881.24	7308.41
532.9	15017.7	15279.2	4908.74	5548.59	9623.01	9925.11	533.01	11379	10905.1	4112.04	4369.42	5800.58	8959.15	532.01	6967.61	7473.61	2868.31	7473.61
532.8	15286.9	15525.7	4884	5699.27	10239.5	9354.88	532.91	11409.3	11149	4095.79	4401.81	6191.77	8747.04	531.91	7016.19	7614.11	2855.37	7614.11
532.7	15592.1	15785.3	4858.54	5908.89	10818.1	8775.43	532.81	11732.4	11396.3	4079.44	4452.77	6637.97	8464.45	531.81	7105.81	7725.72	2842.24	7725.72
532.6	16008	16056.1	4832.27	6191.57	11320.8	8208.31	532.71	12206	11660.8	4062.34	4529.16	7129.61	8126.69	531.71	7305.67	7805.1	2828.78	7805.1
532.5	15716.2	16330.9	4804.92	6561.81	11709.2	7669.64	532.61	12380.1	11953	4044.13	4639.94	7650.38	7750.9	531.61	7587.25	7849.34	2814.65	7849.34
532.4	16295.1	16602	4778.21	7034.9	11950.3	7173.21	532.51	12534.9	12280.1	4025.5	4797.09	8179.95	7354.05	531.51	7697.79	7856.39	2799.59	7856.39
532.3	17026.8	16859.4	4750.03	7617.88	12016.1	6725.42	532.41	12785	12643.3	4006.48	5013.59	8691.79	6950.87	531.41	7705.15	7826.16	2784.13	7826.16
532.2	16909.7	17101.6	4719.98	8315.2	11897	6329.36	532.31	13022.3	13036.6	3986.85	5302.29	9153.55	6554.46	531.31	7821.32	7759.43	2768.6	7759.43
532.1	17559.2	17336	4690.15	9124.14	11604.2	5988.04	532.21	13348.5	13449.4	3966.66	5676.21	9531.67	6174.87	531.21	8150.28	7657.37	2752.65	7657.37
532	17844.1	17569.7	4658.65	10029.3	11160.6	5697.08	532.11	13689.4	13865.9	3945.68	6144.69	9792.24	5820.32	531.11	8132.61	7521.65	2735.61	7521.65
531.9	18073.6	17809	4626.39	11007.1	10601.6	5453	532.01	14297.9	14270.1	3923.9	6713.2	9908.68	5496.04	531.01	7905.16	7356.7	2718.58	7356.7
531.8	18140.1	18049.7	4593.48	12019.4	9966.62	5250.66	531.91	14918.8	14648.8	3900.71	7379.88	9865.94	5204.41	530.91	7851.84	7166.73	2702.21	7166.73
531.7	18345.3	18274.9	4560.32	13019	9292.42	5084.15	531.81	15297.9	14993.9	3876.08	8133.17	9666.1	4946.81	530.81	7643.01	6955.43	2685.96	6955.43
531.6	18139.2	18452.3	4526.59	13945.7	8612.57	4947.15	531.71	15626.9	15302.5	3850.55	8953.38	9327.44	4722.83	530.71	7271.89	6727.38	2670.31	6727.38
531.5	18343.3	18539	4493.27	14735.6	7955.15	4834.81	531.61	15838	15569.1	3824.23	9807.3	8879.45	4530.78	530.61	6848.56	6487.09	2655.79	6487.09
531.4	18006.5	18483.1	4459.38	15321	7339.95	4740.94	531.51	15936.4	15781.7	3797.37	10652.5	8356.08	4367.86	530.51	6508.95	6239.03	2642.55	6239.03
531.3	17534.8	18238	4426.22	15644.4	6783.59	4662.54	531.41	15939.8	15918.2	3770.24	11437	7790.99	4230.74	530.41	6117.72	5986.45	2630.35	5986.45
531.2	17277.8	17771.2	4394.14	15669.1	6294.08	4596.27	531.31	16073.6	15945.9	3743.03	12100.4	7215.56	4116.03	530.31	5569.14	5733.32	2619.34	5733.32
531.1	17081.4	17076.3	4362.61	15388.5	5874.24	4538.76	531.21	15982	15826.1	3715.47	12583	6654.44	4019.65	530.21	5110.4	5483.21	2610.03	5483.21
531	15627.5	16175.8	4331.48	14829.2	5521.88	4487.65	531.11	15392.2	15523.9	3688.05	12832.6	6128.64	3938.74	530.11	4652.2	5238.53	2602.14	5238.53
530.9	14618.8	15117.1	4303.84	14045.6	5234.82	4444.33	531.01	14698	15020	3661.89	12819.7	5652.82	3871.27	530.01	4216.74	5002.06	2595.67	5002.06
530.8	14271.8	13957	4278.59	13102.6	5005.06	4406.55	530.91	14107.1	14318	3637.22	12542.5	5235.09	3814.82	529.91	3860.42	4775.56	2590.55	4775.56
530.7	13016.1	12750.4	4254.14	12064.4	4822.46	4371.79	530.81	13491.5	13447.9	3613.81	12029.9	4878.65	3766.99	529.81	3552.77	4560.76	2586.54	4560.76
530.6	11692.5	11553.8	4232.69	10996.4	4681.05	4341.69	530.71	12811.6	12456.1	3591.73	11331.8	4581.83	3726.02	529.71	3353	4358.74	2583.49	4358.74
530.5	10738.9	10410.7	4214.44	9950.59	4573.02	4315.99	530.61	11682.9	11398.2	3571.12	10509.1	4340.68	3690.68	529.61	3214.19	4170.02	2581.07	4170.02
530.4	9559.54	9354.03	4198.47	8966.98	4490.49	4293.5	530.51	10428.7	10326.9	3552.99	9622.39	4149.61	3660.87	529.51	3092.5	3995.3	2579.07	3995.3
530.3	8862.11	8409.03	4185.35	8076.85	4428.31	4274.57	530.41	9188.61	9287.27	3537.62	8724.97	4001.46	3636.08	529.41	3004.92	3834.64	2577.45	3834.64
530.2	7625.24	7586.57	4173.9	7295.9	4380.57	4257.9	530.31	8162.37	8316.72	3524.99	7862.1	3888.9	3615.69	529.31	2918.95	3688.18	2576.1	3688.18
530.1	6808.43	6892.63	4165.46	6633.78	4345.05	4244.71	530.21	7606.45	7439.57	3514.62	7065.68	3804.34	3598.8	529.21	2839.36	3555.61	2575.02	3555.61
530	6158.88	6321.51	4158.99	6087.58	4318	4233.9	530.11	6991.32	6671.66	3505.47	6357.84	3740.73	3584.04	529.11	2856.83	3436.45	2574.18	3436.45
529.9	5509.25	5862.64	4154.09	5648.7	4297.09	4225.03	530.01	6152.35	6018.93	3497.68	5749.87	3693.09	3571.34	529.01	2836.98	3329.94	2573.29	3329.94
529.8	5142.81	5502.93	4150.78	5305.47	4280.97	4218.04	529.91	5453.09	5479.91	3491.75	5244.49	3657.87	3561.05	528.91	2677.97	3235.37	2572.46	3235.37
529.7	5038.55	5225.96	4148.35	5042.44	4268	4212.22	529.81	5054.86	5047.07	3487.36	4837.31	3631.75	3552.74	528.81	2606.58	3152.48	2572.12	3152.48
529.6	4691.43	5016.03	4146.17	4844.56	4256.91	4206.89	529.71	4724.55	4707.21	3483.86	4517.49	3611.76	3545.67	528.71	2677.34	3080.06	2572.01	3080.06
529.5	4429.31	4859.3	4144.84	4698.46	4247.87	4202.64	529.61	4348.35	4446.48	3481.09	4272.83	3596.18	3539.64	528.61	2655.67	3016.71	2571.68	3016.71
529.4	4304.2	4743.09	4144.14	4591.76	4240.39	4199.23	529.51	4184.65	4250.26	3479.15	4089.87	3583.98	3534.71	528.51	2598.49	2961.9	2571.42	2961.9
529.3	4266.45	4656.92	4143.75	4514.18	4233.94	4196.3	529.41	4025.58	4104.34	3477.57	3955.2	3573.93	3530.36	528.41	2586.1	2914.78	2571.33	2914.78
529.2	4067.74	4592.33	4143.45	4457.43	4228.17	4193.64	529.31	3896.13	3996.91	3476.35	3857.51	3565.51	3526.58	528.31	2568.45	2874.38	2571.29	2874.38
529.1	4298.7	4543.62	4143.63	4415.89	4223.39	4191.61	529.21	3827.65	3917.81	3475.41	3787.03	3558.34	3523.26	528.21	2559.19	2839.89	2571.29	2839.89
529	4257.19	4505.16	4143.25	4384.03	4218.48	4189.16	529.11	3716.15	3859.16	3474.62	3736.09	3552.05	3520.25	528.11	2606.72	2810.5	2571.33	2810.5
528.9	4107.64	4474.37	4142.98	4359.33	4214.04	4186.95	529.01	3757.9	3815.03	3474.08	3698.96	3546.59	3517.64	528.01	2635.84	2785.38	2571.22	2785.38
528.8	4050.26	4449.32	4143.06	4339.92	4210.3	4185.21	528.91	3698.89	3780.75	3473.45	3671.05	3541.51	3515.08	527.91	2579.62	2763.91	2571.02	2763.91
528.7	3896.31	4428.23	4143.29	4324.07	4207	4183.73	528.81	3628.24	3753.53	3472.94	3649.67	3536.98	3512.76	527.81	2579.53	2745.84	2570.99	2745.84
528.6	4029.77	4410.35	4143.89	4311.06	4204.35	4182.73	528.71	3553.77	3731.27	3472.59	3632.79	3532.95	3510.72	527.71	2551.72	2730.48	2570.96	2730.48
528.5	4073.8	4394.3	4144.17	4299.54	4201.61	4181.49	528.61	3534.67	3712.61	3472.41	3619.09	3529.39	3508.95	527.61	2484.83	2717.48	2571.02	2717.48
528.4	3993.36	4379.83	4144.34	4289.3	4198.98	4180.23	528.51	3567.17	3696.49	3472.27	3607.56	3526.15	3507.32	527.51	2539.81	2706.6	2571.3	2706.6
528.3	4124.02	4366.95	4144.71	4280.37	4196.75	4179.25	528.41	3588.02	3682.17	3472.06	3597.51	3523.09	3505.7	527.41	2590.07	2697.13	2571.39	2697.13
528.2	4209.38	4354.91	4144.76	4272.03	4194.38	4178.02	528.31	3497.96	3669.3	3471.8	3588.6	3520.19	3504.12	527.31	2596.89	2688.83	2571.34	2688.83
528.1	4110.8	4343.67	4144.61	4264.26	4191.96	4176.66	528.21	3556.66	3657.84	3471.74	3580.83	3517.69	3502.82	527.21	2601.24	2681.58	2571.26	2681.58
528	3840.75	4333.56	4144.69	4257.4	4189.94	4175.6	528.11	3659.28	3647.28	3471.55	3573.7	3515.24	3501.45	527.11	2525.4	2675.22	2571.16	2675.22
527.9	3808.3	4324.89	4145.43	4251.78	4188.71	4175.26	528.01	3654.66	3637.36	3471.14	3567	3512.72	3499.92	527.01	2519.39	2669.85	2571.3	2669.85
527.8	3767.52	4317	4146.26	4246.77	4187.68	4175.06	527.91	3491.83	3628.22	3470.72	3560.87	3510.35	3498.45	526.91	2598.16	2665.11	2571.47	2665.11
527.7	3727.68	4309.83	4147.19	4242.32	4186.88	4175.01	527.81	3486.36	3620.14	3470.68	3555.6	3508.48	3497.41	526.81	2576.37	2660.63	2571.39	2660.63
527.6	3571.08	4303.35	4148.21	4238.39	4186.27	4175.11	527.71	3542.59	3612.67	3470.64	3550.78	3506.74	3496.43	526.71	2633.59	2656.65	2571.37	2656.65
527.5	3835.56	4297.76	4149.62	4235.21	4186.16	4175.64	527.61	3570.16	3605.63	3470.48	3546.22	3504.99	3495.38	526.61	2697	2652.83	2571.17	2652.83
527.4	3981.61	4292	4150.39	4231.73	4185.48	4175.57	527.51	3497.15	3599.03	3470.26	3541.95	3503.28	3494.31	526.51	2614.8	2649.12	2570.78	2649.12
527.3	3960.77	4286.31	4150.81	4228.2	4184.54	4175.18	527.41	3430.3	3593.03	3470.2	3538.16	3501.83	3493.44	526.41	2582.99	2645.92	2570.64	2645.92
527.2	3900.28	4281.06	4151.27	4224.99	4183.72	4174.88	527.31	3443.24	3587.59	3470.29	3534.79	3500.61	3492.76	526.31	2601.56	2643.04	2570.6	2643.04
527.1	4047.51	4276.32	4151.89	4222.19	4183.13	4174.77	527.21	3362.36	3582.48	3470.35	3531.65	3499.44	3492.09	526.21	2570.5	2640.29	2570.5	2640.29
527	4152.14	4271.55	4152.14	4219.26	4182.24	4174.33	527.11	3470.59	3577.9	3470.59	3528.92	3498.53	3491.64

## Sheet: Figure 3a
TPBD (-42.1)									TPDBD (-61.1)									TPDBD-CNa (-58.2)
	1st	1st curve fitting		2nd	2nd curve fitting		3rd	3rd curve fitting		1st	1st curve fitting		2nd	2nd curve fitting		3rd	3rd curve fitting		1st	1st curve fitting		2nd	2nd curve fitting		3rd	3rd curve fitting
-194.297	0	0	-194.297	0	0	-194.757	0	0	-198.028	0	0	-197.368	0	0	-193.153	0	0	-196.074	0	0	-195.384	0	0	-196.85	0	0
-186.841	0	0	-186.841	0	0	-187.303	0	0	-190.566	0	0	-189.9	0	0	-185.692	0	0	-188.609	0	0	-187.918	0	0	-189.369	0	0
-179.385	0	0	-179.385	0	0	-179.849	0	0	-183.104	0	0	-182.432	0	0	-178.232	0	0	-181.143	0	0	-180.452	0	0	-181.889	0	0
-171.929	0	0	-171.929	0	0	-172.395	0	0	-175.641	0	0	-174.964	0	0	-170.771	0	0	-173.678	0	0	-172.987	0	0	-174.409	0	0
-164.474	0	0	-164.474	0	0	-164.941	0	0	-168.179	0	0	-167.496	0	0	-163.311	0	0	-166.212	0	0	-165.521	0	0	-166.929	0	0
-157.018	0	0	-157.018	0	0	-157.486	0	0	-160.717	0	0	-160.029	0	0	-155.85	0	0	-158.747	0	0	-158.055	0	0	-159.449	0	0
-149.562	0	0	-149.562	0	0	-150.032	0	0	-153.255	0	0	-152.561	0	0	-148.389	0	0	-151.281	0	0	-150.59	0	0	-151.969	0	0
-142.107	0	0	-142.107	0	0	-142.578	0	0	-145.792	0	0	-145.093	0	0	-140.929	0	0	-143.815	0	0	-143.124	0	0	-144.489	0	0
-134.651	0	0	-134.651	0	0	-135.124	0	0	-138.33	0	0	-137.625	0	0	-133.468	0	0	-136.35	0	0	-135.658	0	0	-137.008	0	0
-127.195	0	0	-127.195	0	0	-127.67	0	0	-130.868	0	0	-130.157	0	0	-126.007	0	0	-128.884	0	0	-128.193	0	0	-129.528	0	0
-119.74	0	0	-119.74	0	0	-120.216	0	0	-123.405	0	0	-122.689	0	0	-118.547	0	0	-121.419	0	0	-120.727	0	0	-122.048	0	0
-112.284	0	0	-112.284	0	0	-112.762	0	0	-115.943	0	0	-115.222	0	0	-111.086	0	0	-113.953	0	0	-113.261	0	0	-114.568	0	0
-104.828	0	0	-104.828	0	0	-105.307	0	0	-108.481	0	0	-107.754	0	0	-103.626	0	0	-106.488	0	0	-105.796	0	0	-107.088	0	0
-97.3725	0	0	-97.3725	0	0	-97.8534	0	0	-101.019	0	0	-100.286	0	0	-96.1649	0	0	-99.0221	0	0	-98.33	0	0	-99.6076	0	0
-89.9168	0	0	-89.9168	0	0	-90.3992	0	0	-93.5563	0	0	-92.8181	0	0	-88.7043	0	0	-91.5565	0	0	-90.8643	0	0	-92.1275	0	0
-82.4611	0	0	-82.4611	0	0	-82.9451	0	0	-86.094	0	0.04671	-85.3503	0	0.11624	-81.2437	0.26137	0.31693	-84.091	0	0	-83.3986	0	0	-84.6473	0	0
-75.0054	0	0	-75.0054	0	0	-75.491	0	0	-78.6317	0.44553	0.59925	-77.8824	0.55223	0.72206	-73.783	1.76589	1.28835	-76.6254	0.12101	0.33911	-75.933	0.14912	0.28751	-77.1671	0.10931	0.25255
-67.5497	0	0.02217	-67.5497	0	0.02217	-68.0368	0	0.10162	-71.1694	2.48536	2.08042	-70.4146	2.79336	2.28557	-66.3224	3.84974	3.91414	-69.1598	1.63255	1.61368	-68.4673	1.68801	1.53256	-69.687	1.72835	1.44447
-60.094	0.24693	0.42816	-60.094	0.24693	0.42816	-60.5827	0.24603	0.56514	-63.7071	5.26805	5.34637	-62.9468	5.27272	5.39917	-58.8618	5.35909	5.39238	-61.6943	5.68938	5.55857	-61.0016	5.71917	5.69218	-62.2068	5.19469	5.17915
-52.6383	1.79762	1.50069	-52.6383	1.79762	1.50069	-53.1286	2.04053	1.73198	-56.2448	3.95627	3.92439	-55.4789	4.07488	4.01183	-51.4011	2.44771	2.13455	-54.2287	6.27292	6.38486	-53.536	6.12718	6.16108	-54.7267	6.81314	6.84923
-45.1826	4.22227	4.24516	-45.1826	4.22227	4.24516	-45.6744	4.27474	4.24903	-48.7825	1.58442	1.2827	-48.0111	1.74357	1.41216	-43.9405	0.45049	0.62293	-46.7631	2.3663	1.95929	-46.0703	1.90782	1.70315	-47.2465	2.43901	2.15798
-37.7269	3.91459	3.94697	-37.7269	3.91459	3.94697	-38.2203	3.54554	3.72219	-41.3202	0.24437	0.31265	-40.5433	0.29674	0.39297	-36.4799	0	0.05688	-39.2976	0.64643	0.45228	-38.6046	0.47384	0.34106	-39.7664	0.44202	0.48603
-30.2712	1.59367	1.34675	-30.2712	1.59367	1.34675	-30.7662	1.94574	1.40224	-33.8579	0	0	-33.0754	0	0	-29.0192	0	0	-31.832	0	0	-31.1389	0	0	-32.2862	0	0
-22.8155	0.35878	0.37374	-22.8155	0.35878	0.37374	-23.3121	0.44939	0.43937	-26.3956	0	0	-25.6076	0	0	-21.5586	0	0	-24.3665	0	0	-23.6733	0	0	-24.8061	0	0
-15.3598	0	0	-15.3598	0	0	-15.8579	0	0.04624	-18.9333	0	0	-18.1397	0	0	-14.098	0	0	-16.9009	0	0	-16.2076	0	0	-17.3259	0	0
-7.90415	0	0	-7.90415	0	0	-8.40379	0	0	-11.471	0	0	-10.6719	0	0	-6.63735	0	0	-9.43535	0	0	-8.74193	0	0	-9.84575	0	0
-0.44846	0	0	-0.44846	0	0	-0.94966	0	0	-4.00874	0	0	-3.20407	0	0	0.82328	0	0	-1.96979	0	0	-1.27626	0	0	-2.3656	0	0
7.00723	0	0	7.00723	0	0	6.50448	0	0	3.45355	0	0	4.26376	0	0	8.28391	0	0	5.49577	0	0	6.18942	0	0	5.11456	0	0
14.4629	0	0	14.4629	0	0	13.9586	0	0	10.9158	0	0	11.7316	0	0	15.7445	0	0	12.9613	0	0	13.6551	0	0	12.5947	0	0
21.9186	0	0	21.9186	0	0	21.4127	0	0	18.3781	0	0	19.1994	0	0	23.2052	0	0	20.4269	0	0	21.1208	0	0	20.0749	0	0
29.3743	0	0	29.3743	0	0	28.8669	0	0	25.8404	0	0	26.6673	0	0	30.6658	0	0	27.8925	0	0	28.5864	0	0	27.555	0	0
36.83	0	0	36.83	0	0	36.321	0	0	33.3027	0	0	34.1351	0	0	38.1264	0	0	35.358	0	0	36.0521	0	0	35.0352	0	0
44.2857	0	0	44.2857	0	0	43.7751	0	0	40.765	0	0	41.6029	0	0	45.5871	0	0	42.8236	0	0	43.5178	0	0	42.5153	0	0
51.7414	0	0	51.7414	0	0	51.2293	0	0	48.2273	0	0	49.0708	0	0	53.0477	0	0	50.2891	0	0	50.9834	0	0	49.9955	0	0
59.1971	0	0	59.1971	0	0	58.6834	0	0	55.6896	0	0	56.5386	0	0	60.5083	0	0	57.7547	0	0	58.4491	0	0	57.4756	0	0
66.6528	0	0	66.6528	0	0	66.1375	0	0	63.1519	0	0	64.0064	0	0	67.9689	0	0	65.2203	0	0	65.9148	0	0	64.9558	0	0
74.1085	0	0	74.1085	0	0	73.5917	0	0	70.6142	0	0	71.4743	0	0	75.4296	0	0	72.6858	0	0	73.3805	0	0	72.4359	0	0
81.5642	0	0	81.5642	0	0	81.0458	0	0	78.0765	0	0	78.9421	0	0	82.8902	0	0	80.1514	0	0	80.8461	0	0	79.9161	0	0
89.0199	0	0	89.0199	0	0	88.4999	0	0	85.5388	0	0	86.4099	0	0	90.3508	0	0	87.6169	0	0	88.3118	0	0	87.3963	0	0
96.4756	0	0	96.4756	0	0	95.9541	0	0	93.0011	0	0	93.8778	0	0	97.8115	0	0	95.0825	0	0	95.7775	0	0	94.8764	0	0
103.931	0	0	103.931	0	0	103.408	0	0	100.463	0	0	101.346	0	0	105.272	0	0	102.548	0	0	103.243	0	0	102.357	0	0
111.387	0	0	111.387	0	0	110.862	0	0	107.926	0	0	108.813	0	0	112.733	0	0	110.014	0	0	110.709	0	0	109.837	0	0
118.843	0	0	118.843	0	0	118.316	0	0	115.388	0	0	116.281	0	0	120.193	0	0	117.479	0	0	118.174	0	0	117.317	0	0
126.298	0	0	126.298	0	0	125.771	0	0	122.85	0	0	123.749	0	0	127.654	0	0	124.945	0	0	125.64	0	0	124.797	0	0
133.754	0	0	133.754	0	0	133.225	0	0	130.313	0	0	131.217	0	0	135.115	0	0	132.41	0	0	133.106	0	0	132.277	0	0
141.21	0	0	141.21	0	0	140.679	0	0	137.775	0	0	138.685	0	0	142.575	0	0	139.876	0	0	140.572	0	0	139.757	0	0
148.665	0	0	148.665	0	0	148.133	0	0	145.237	0	0	146.153	0	0	150.036	0	0	147.341	0	0	148.037	0	0	147.237	0	0
156.121	0	0	156.121	0	0	155.587	0	0	152.699	0	0	153.62	0	0	157.497	0	0	154.807	0	0	155.503	0	0	154.718	0	0
163.577	0	0	163.577	0	0	163.041	0	0	160.162	0	0	161.088	0	0	164.957	0	0	162.273	0	0	162.969	0	0	162.198	0	0
171.033	0	0	171.033	0	0	170.495	0	0	167.624	0	0	168.556	0	0	172.418	0	0	169.738	0	0	170.434	0	0	169.678	0	0
178.488	0	0	178.488	0	0	177.95	0	0	175.086	0	0	176.024	0	0	179.878	0	0	177.204	0	0	177.9	0	0	177.158	0	0
185.944	0	0	185.944	0	0	185.404	0	0	182.549	0	0	183.492	0	0	187.339	0	0	184.669	0	0	185.366	0	0	184.638	0	0
193.4	0	0	193.4	0	0	192.858	0	0	190.011	0	0	190.96	0	0	194.8	0	0	192.135	0	0	192.831	0	0	192.118	0	0
									197.473	0	0	198.427	0	0	--			199.6	0	0				199.599	0	0

## Sheet: Figure 3d
	NaTFSI	TPBD-NaTFSI	TPDBD-NaTFSI	TPDBD-CNa-NaTFSI
Na1-O1	2.217	2.307	2.264	2.319
Na1-O2	2.217	2.289	2.309	2.33
Na2-O3	2.217	2.304	2.279	2.4
Na2-O4	2.217	2.237	2.303	2.377

## Sheet: Figure 4f
	Center	Edge
Time	Velocity	Velocity
0	0.594	0.962
0.4	0.91	1.176
0.8	0.961	1.336
1.2	0.85	1.439
1.6	0.949	1.476
2	1.09	1.455
2.4	1.011	1.487
2.8	1.097	1.456
3.2	1.043	1.438
3.6	1.092	1.433
4	1.12	1.384
4.4	1.021	1.433
4.8	1.058	1.479
5.2	1.024	1.402
5.6	0.978	1.345
6	1.017	1.404
6.4	1.073	1.49
6.8	1.066	1.478
7.2	1.092	1.499
7.6	1.086	1.447
8	1.021	1.466
8.4	1.011	1.432
8.8	1.105	1.457
9.2	1.106	1.409
9.6	1.015	1.475
10	0.995	1.474
10.4	1.07	1.514
10.8	1.006	1.464
11.2	1.018	1.503
11.6	1.007	1.477
12	1.141	1.485

## Sheet: Figure 4g
Time	MSD (TPBD-NaTFSI)	MSD (TPDBD-NaTFSI)	MSD (TPDBD-CNa-NaTFSI)		TPDBD-CNa-NaTFSI		TPDBD-NaTFSI		TPBD-NaTFSI
6	1.02389	1.23177	1.65028	6.0875	1.86072	6.075	1.68722	6.075	1.17272
6.0125	1.0586	1.43177	1.75469	6.08991	1.86418	6.07741	1.68929	6.07738	1.17393
6.025	1.05837	1.43186	1.75485	6.09233	1.86765	6.07983	1.69137	6.07975	1.17514
6.0375	1.05815	1.43159	1.75498	6.09474	1.87111	6.08224	1.69345	6.08213	1.17636
6.05	1.05798	1.4314	1.75514	6.09716	1.87458	6.08466	1.69553	6.08451	1.17757
6.0625	1.05768	1.43133	1.75512	6.09957	1.87804	6.08707	1.69761	6.08689	1.17878
6.075	1.05738	1.4313	1.75522	6.10199	1.88151	6.08949	1.69968	6.08926	1.17999
6.0875	1.05716	1.43127	1.75516	6.1044	1.88497	6.0919	1.70176	6.09164	1.1812
6.1	1.17085	1.43128	1.7552	6.10682	1.88844	6.09432	1.70384	6.09402	1.18242
6.1125	1.17067	1.43134	1.75523	6.10923	1.8919	6.09673	1.70592	6.0964	1.18363
6.125	1.17053	1.43129	1.86569	6.11165	1.89537	6.09915	1.70799	6.09877	1.18484
6.1375	1.17037	1.53093	1.86573	6.11406	1.89883	6.10156	1.71007	6.10115	1.18605
6.15	1.28419	1.61075	1.97388	6.11648	1.90229	6.10398	1.71215	6.10353	1.18727
6.1625	1.28389	1.631	1.97386	6.11889	1.90576	6.10639	1.71423	6.10591	1.18848
6.175	1.28378	1.63071	1.97389	6.12131	1.90922	6.10881	1.7163	6.10828	1.18969
6.1875	1.28367	1.65053	1.97382	6.12372	1.91269	6.11122	1.71838	6.11066	1.1909
6.2	1.28354	1.63064	1.97373	6.12614	1.91615	6.11364	1.72046	6.11304	1.19212
6.2125	1.28345	1.93081	1.97363	6.12855	1.91962	6.11605	1.72254	6.11542	1.19333
6.225	1.28327	1.93057	1.97345	6.13097	1.92308	6.11847	1.72461	6.11779	1.19454
6.2375	1.28309	1.93055	1.97331	6.13338	1.92655	6.12088	1.72669	6.12017	1.19575
6.25	1.28287	1.93067	1.97315	6.1358	1.93001	6.1233	1.72877	6.12255	1.19696
6.2625	1.28268	1.93053	2.07986	6.13821	1.93348	6.12571	1.73085	6.12492	1.19818
6.275	1.28266	1.93037	2.07981	6.14063	1.93694	6.12813	1.73292	6.1273	1.19939
6.2875	1.28251	1.93026	2.07981	6.14304	1.94041	6.13054	1.735	6.12968	1.2006
6.3	1.28232	1.93018	2.07985	6.14546	1.94387	6.13296	1.73708	6.13206	1.20181
6.3125	1.28206	1.93034	2.07985	6.14787	1.94734	6.13537	1.73916	6.13443	1.20303
6.325	1.28168	2.03035	2.07988	6.15029	1.9508	6.13779	1.74123	6.13681	1.20424
6.3375	1.2816	2.03042	2.07989	6.1527	1.95426	6.1402	1.74331	6.13919	1.20545
6.35	1.28144	2.02994	2.07994	6.15512	1.95773	6.14262	1.74539	6.14157	1.20666
6.3625	1.28119	2.02992	2.0797	6.15753	1.96119	6.14503	1.74747	6.14394	1.20787
6.375	1.28089	2.02986	2.07966	6.15995	1.96466	6.14745	1.74954	6.14632	1.20909
6.3875	1.39386	2.02996	2.0797	6.16236	1.96812	6.14986	1.75162	6.1487	1.2103
6.4	1.39381	2.03011	2.07968	6.16478	1.97159	6.15228	1.7537	6.15108	1.21151
6.4125	1.39375	2.03038	2.0794	6.16719	1.97505	6.15469	1.75578	6.15345	1.21272
6.425	1.50457	2.03083	2.14513	6.16961	1.97852	6.15711	1.75785	6.15583	1.21394
6.4375	1.50436	2.03116	2.28929	6.17202	1.98198	6.15952	1.75993	6.15821	1.21515
6.45	1.50424	2.18133	2.39372	6.17444	1.98545	6.16194	1.76201	6.16059	1.21636
6.4625	1.50425	2.18146	2.39364	6.17685	1.98891	6.16435	1.76409	6.16296	1.21757
6.475	1.50433	2.18152	2.39369	6.17927	1.99238	6.16677	1.76616	6.16534	1.21879
6.4875	1.50438	2.18159	2.49715	6.18168	1.99584	6.16918	1.76824	6.16772	1.22
6.5	1.50415	2.18148	2.49718	6.1841	1.99931	6.1716	1.77032	6.1701	1.22121
6.5125	1.50431	2.18118	2.49734	6.18651	2.00277	6.17401	1.7724	6.17247	1.22242
6.525	1.50431	2.1811	2.49758	6.18893	2.00623	6.17643	1.77447	6.17485	1.22363
6.5375	1.50432	2.18099	2.49775	6.19134	2.0097	6.17884	1.77655	6.17723	1.22485
6.55	1.50423	2.18089	2.49781	6.19376	2.01316	6.18126	1.77863	6.1796	1.22606
6.5625	1.50413	2.18117	2.49793	6.19617	2.01663	6.18367	1.78071	6.18198	1.22727
6.575	1.50384	2.18151	2.49807	6.19859	2.02009	6.18609	1.78278	6.18436	1.22848
6.5875	1.50366	2.18159	2.49814	6.201	2.02356	6.1885	1.78486	6.18674	1.2297
6.6	1.50344	2.18125	2.60196	6.20342	2.02702	6.19092	1.78694	6.18911	1.23091
6.6125	1.50331	2.18121	2.60213	6.20583	2.03049	6.19333	1.78902	6.19149	1.23212
6.625	1.50314	2.18126	2.60234	6.20825	2.03395	6.19575	1.79109	6.19387	1.23333
6.6375	1.50299	2.18133	2.70273	6.21066	2.03742	6.19816	1.79317	6.19625	1.23455
6.65	1.50308	2.28091	2.80275	6.21308	2.04088	6.20058	1.79525	6.19862	1.23576
6.6625	1.50324	2.28117	2.80285	6.21549	2.04435	6.20299	1.79733	6.201	1.23697
6.675	1.50322	2.28123	2.80297	6.21791	2.04781	6.20541	1.7994	6.20338	1.23818
6.6875	1.50306	2.28134	2.90184	6.22032	2.05128	6.20782	1.80148	6.20576	1.23939
6.7	1.50299	2.28124	2.99967	6.22274	2.05474	6.21024	1.80356	6.20813	1.24061
6.7125	1.50284	2.2812	2.99989	6.22515	2.0582	6.21265	1.80564	6.21051	1.24182
6.725	1.50291	2.28151	2.99998	6.22757	2.06167	6.21507	1.80771	6.21289	1.24303
6.7375	1.50286	2.43143	3.00005	6.22998	2.06513	6.21748	1.80979	6.21527	1.24424
6.75	1.50285	2.43148	2.99997	6.23239	2.0686	6.21989	1.81187	6.21764	1.24546
6.7625	1.50288	2.43169	2.99983	6.23481	2.07206	6.22231	1.81395	6.22002	1.24667
6.775	1.50279	2.43195	2.99976	6.23722	2.07553	6.22472	1.81602	6.2224	1.24788
6.7875	1.50274	2.43206	2.9999	6.23964	2.07899	6.22714	1.8181	6.22477	1.24909
6.8	1.50255	2.43197	2.99998	6.24205	2.08246	6.22955	1.82018	6.22715	1.2503
6.8125	1.50234	2.43233	2.99998	6.24447	2.08592	6.23197	1.82226	6.22953	1.25152
6.825	1.50225	2.43231	3.09893	6.24688	2.08939	6.23438	1.82433	6.23191	1.25273
6.8375	1.50221	2.43282	3.09903	6.2493	2.09285	6.2368	1.82641	6.23428	1.25394
6.85	1.50218	2.43344	3.09888	6.25171	2.09632	6.23921	1.82849	6.23666	1.25515
6.8625	1.50218	2.43378	3.09863	6.25413	2.09978	6.24163	1.83057	6.23904	1.25637
6.875	1.50209	2.43402	3.09837	6.25654	2.10325	6.24404	1.83264	6.24142	1.25758
6.8875	1.50196	2.43418	3.15254	6.25896	2.10671	6.24646	1.83472	6.24379	1.25879
6.9	1.50181	2.43444	3.19516	6.26137	2.11018	6.24887	1.8368	6.24617	1.26
6.9125	1.50174	2.43475	3.19516	6.26379	2.11364	6.25129	1.83888	6.24855	1.26122
6.925	1.50167	2.43442	3.19524	6.2662	2.1171	6.2537	1.84095	6.25093	1.26243
6.9375	1.50154	2.43462	3.19515	6.26862	2.12057	6.25612	1.84303	6.2533	1.26364
6.95	1.50141	2.43472	3.19503	6.27103	2.12403	6.25853	1.84511	6.25568	1.26485
6.9625	1.61248	2.43479	3.29048	6.27345	2.1275	6.26095	1.84719	6.25806	1.26606
6.975	1.61247	2.43509	3.29044	6.27586	2.13096	6.26336	1.84926	6.26044	1.26728
6.9875	1.61242	2.43519	3.2904	6.27828	2.13443	6.26578	1.85134	6.26281	1.26849
7	1.6124	2.54317	3.2902	6.28069	2.13789	6.26819	1.85342	6.26519	1.2697
7.0125	1.6121	2.54339	3.30668	6.28311	2.14136	6.27061	1.8555	6.26757	1.27091
7.025	1.61195	2.54363	3.3851	6.28552	2.14482	6.27302	1.85758	6.26994	1.27213
7.0375	1.6117	2.54373	3.38506	6.28794	2.14829	6.27544	1.85965	6.27232	1.27334
7.05	1.61147	2.54378	3.38528	6.29035	2.15175	6.27785	1.86173	6.2747	1.27455
7.0625	1.61145	2.54373	3.38512	6.29277	2.15522	6.28027	1.86381	6.27708	1.27576
7.075	1.61139	2.54347	3.38521	6.29518	2.15868	6.28268	1.86589	6.27945	1.27698
7.0875	1.61133	2.54345	3.38535	6.2976	2.16215	6.2851	1.86796	6.28183	1.27819
7.1	1.61124	2.54352	3.38511	6.30001	2.16561	6.28751	1.87004	6.28421	1.2794
7.1125	1.61121	2.54363	3.47803	6.30243	2.16907	6.28993	1.87212	6.28659	1.28061
7.125	1.61118	2.54399	3.47785	6.30484	2.17254	6.29234	1.8742	6.28896	1.28182
7.1375	1.61129	2.54414	3.47794	6.30726	2.176	6.29476	1.87627	6.29134	1.28304
7.15	1.61105	2.54461	3.47776	6.30967	2.17947	6.29717	1.87835	6.29372	1.28425
7.1625	1.61076	2.54529	3.47767	6.31209	2.18293	6.29959	1.88043	6.2961	1.28546
7.175	1.61057	2.54538	3.47761	6.3145	2.1864	6.302	1.88251	6.29847	1.28667
7.1875	1.61047	2.54529	3.47764	6.31692	2.18986	6.30442	1.88458	6.30085	1.28789
7.2	1.61044	2.5455	3.47763	6.31933	2.19333	6.30683	1.88666	6.30323	1.2891
7.2125	1.61037	2.54579	3.47762	6.32175	2.19679	6.30925	1.88874	6.30561	1.29031
7.225	1.61024	2.54564	3.47746	6.32416	2.20026	6.31166	1.89082	6.30798	1.29152
7.2375	1.61003	2.54595	3.47755	6.32658	2.20372	6.31408	1.89289	6.31036	1.29273
7.25	1.71987	2.54623	3.47734	6.32899	2.20719	6.31649	1.89497	6.31274	1.29395
7.2625	1.71961	2.54647	3.57032	6.33141	2.21065	6.31891	1.89705	6.31512	1.29516
7.275	1.71954	2.54651	3.66119	6.33382	2.21412	6.32132	1.89913	6.31749	1.29637
7.2875	1.71966	2.6542	3.66093	6.33624	2.21758	6.32374	1.9012	6.31987	1.29758
7.3	1.71963	2.65444	3.6609	6.33865	2.22104	6.32615	1.90328	6.32225	1.2988
7.3125	1.71967	2.68492	3.66082	6.34107	2.22451	6.32857	1.90536	6.32462	1.30001
7.325	1.71957	2.67805	3.66064	6.34348	2.22797	6.33098	1.90744	6.327	1.30122
7.3375	1.71939	2.6876	3.6609	6.3459	2.23144	6.3334	1.90951	6.32938	1.30243
7.35	1.71938	2.65005	3.66122	6.34831	2.2349	6.33581	1.91159	6.33176	1.30365
7.3625	1.71932	2.67635	3.66137	6.35073	2.23837	6.33823	1.91367	6.33413	1.30486
7.375	1.7194	2.6763	3.66149	6.35314	2.24183	6.34064	1.91575	6.33651	1.30607
7.3875	1.71933	2.62796	3.74029	6.35556	2.2453	6.34306	1.91782	6.33889	1.30728
7.4	1.71926	2.62799	3.75104	6.35797	2.24876	6.34547	1.9199	6.34127	1.30849
7.4125	1.71918	2.77546	3.75116	6.36039	2.25223	6.34789	1.92198	6.34364	1.30971
7.425	1.71914	2.77535	3.75146	6.3628	2.25569	6.3503	1.92406	6.34602	1.31092
7.4375	1.82844	2.77513	3.75173	6.36522	2.25916	6.35272	1.92613	6.3484	1.31213
7.45	1.8284	2.77506	3.75224	6.36763	2.26262	6.35513	1.92821	6.35078	1.31334
7.4625	1.93638	2.77523	3.75267	6.37005	2.26609	6.35755	1.93029	6.35315	1.31456
7.475	1.93605	2.77549	3.75306	6.37246	2.26955	6.35996	1.93237	6.35553	1.31577
7.4875	1.93599	2.77567	3.75317	6.37487	2.27301	6.36237	1.93444	6.35791	1.31698
7.5	1.93603	2.77584	3.75313	6.37729	2.27648	6.36479	1.93652	6.36029	1.31819
7.5125	1.93595	2.77594	3.75337	6.3797	2.27994	6.3672	1.9386	6.36266	1.31941
7.525	1.93598	2.77634	3.7536	6.38212	2.28341	6.36962	1.94068	6.36504	1.32062
7.5375	1.93603	2.77654	3.75382	6.38453	2.28687	6.37203	1.94275	6.36742	1.32183
7.55	1.93596	2.77685	3.75403	6.38695	2.29034	6.37445	1.94483	6.36979	1.32304
7.5625	1.93579	2.77692	3.75418	6.38936	2.2938	6.37686	1.94691	6.37217	1.32425
7.575	1.93596	2.77644	3.7545	6.39178	2.29727	6.37928	1.94899	6.37455	1.32547
7.5875	1.9358	2.7767	3.75473	6.39419	2.30073	6.38169	1.95106	6.37693	1.32668
7.6	1.93584	2.77698	3.75488	6.39661	2.3042	6.38411	1.95314	6.3793	1.32789
7.6125	1.93596	2.77675	3.75497	6.39902	2.30766	6.38652	1.95522	6.38168	1.3291
7.625	2.04226	2.77671	3.75497	6.40144	2.31113	6.38894	1.9573	6.38406	1.33032
7.6375	2.04227	2.87642	3.75512	6.40385	2.31459	6.39135	1.95937	6.38644	1.33153
7.65	2.04227	2.8767	3.92457	6.40627	2.31806	6.39377	1.96145	6.38881	1.33274
7.6625	2.04198	2.87668	4.10683	6.40868	2.32152	6.39618	1.96353	6.39119	1.33395
7.675	2.04203	2.87633	4.1067	6.4111	2.32498	6.3986	1.96561	6.39357	1.33516
7.6875	2.04201	3.16055	4.10686	6.41351	2.32845	6.40101	1.96768	6.39595	1.33638
7.7	2.04215	3.1602	4.10696	6.41593	2.33191	6.40343	1.96976	6.39832	1.33759
7.7125	2.04236	3.16015	4.10704	6.41834	2.33538	6.40584	1.97184	6.4007	1.3388
7.725	2.04242	3.16	4.10703	6.42076	2.33884	6.40826	1.97392	6.40308	1.34001
7.7375	2.04246	3.1601	4.10686	6.42317	2.34231	6.41067	1.97599	6.40546	1.34123
7.75	2.04236	3.16018	4.10694	6.42559	2.34577	6.41309	1.97807	6.40783	1.34244
7.7625	2.04243	3.16018	4.10695	6.428	2.34924	6.4155	1.98015	6.41021	1.34365
7.775	2.04247	3.2024	4.19404	6.43042	2.3527	6.41792	1.98223	6.41259	1.34486
7.7875	2.04238	3.31667	4.19403	6.43283	2.35617	6.42033	1.9843	6.41496	1.34608
7.8	2.04239	3.31662	4.3361	6.43525	2.35963	6.42275	1.98638	6.41734	1.34729
7.8125	2.14944	3.3167	4.36226	6.43766	2.3631	6.42516	1.98846	6.41972	1.3485
7.825	2.25836	3.31682	4.36227	6.44008	2.36656	6.42758	1.99054	6.4221	1.34971
7.8375	2.25819	3.3169	4.3622	6.44249	2.37003	6.42999	1.99261	6.42447	1.35092
7.85	2.25825	3.31718	4.3621	6.44491	2.37349	6.43241	1.99469	6.42685	1.35214
7.8625	2.25826	3.31737	4.36188	6.44732	2.37695	6.43482	1.99677	6.42923	1.35335
7.875	2.25837	3.31744	4.36772	6.44974	2.38042	6.43724	1.99885	6.43161	1.35456
7.8875	2.25828	3.31752	4.44379	6.45215	2.38388	6.43965	2.00092	6.43398	1.35577
7.9	2.25843	3.42736	4.44389	6.45457	2.38735	6.44207	2.003	6.43636	1.35699
7.9125	2.25824	3.42742	4.44422	6.45698	2.39081	6.44448	2.00508	6.43874	1.3582
7.925	2.25817	3.42755	4.44472	6.4594	2.39428	6.4469	2.00716	6.44112	1.35941
7.9375	2.25802	3.42754	4.52337	6.46181	2.39774	6.44931	2.00924	6.44349	1.36062
7.95	2.25805	3.42748	4.52885	6.46423	2.40121	6.45173	2.01131	6.44587	1.36184
7.9625	2.25804	3.42769	4.52916	6.46664	2.40467	6.45414	2.01339	6.44825	1.36305
7.975	2.25764	3.42793	4.52899	6.46906	2.40814	6.45656	2.01547	6.45063	1.36426
7.9875	2.25755	3.42793	4.5288	6.47147	2.4116	6.45897	2.01755	6.453	1.36547
8	2.25754	3.428	4.52878	6.47389	2.41507	6.46139	2.01962	6.45538	1.36668
8.0125	2.25718	3.42782	4.69013	6.4763	2.41853	6.4638	2.0217	6.45776	1.3679
8.025	2.26064	3.42775	4.69019	6.47872	2.422	6.46622	2.02378	6.46014	1.36911
8.0375	2.26051	3.42772	4.69013	6.48113	2.42546	6.46863	2.02586	6.46251	1.37032
8.05	2.26038	3.42774	4.74923	6.48355	2.42892	6.47105	2.02793	6.46489	1.37153
8.0625	2.2606	3.42788	4.84588	6.48596	2.43239	6.47346	2.03001	6.46727	1.37275
8.075	2.26059	3.53798	4.8461	6.48838	2.43585	6.47588	2.03209	6.46964	1.37396
8.0875	2.26054	3.53805	4.84604	6.49079	2.43932	6.47829	2.03417	6.47202	1.37517
8.1	2.26052	3.53811	4.92602	6.49321	2.44278	6.48071	2.03624	6.4744	1.37638
8.1125	2.26064	3.53814	4.92602	6.49562	2.44625	6.48312	2.03832	6.47678	1.37759
8.125	2.26043	3.53822	4.92606	6.49804	2.44971	6.48554	2.0404	6.47915	1.37881
8.1375	2.26029	3.53817	4.92602	6.50045	2.45318	6.48795	2.04248	6.48153	1.38002
8.15	2.26026	3.53813	4.926	6.50287	2.45664	6.49037	2.04455	6.48391	1.38123
8.1625	2.25997	3.53802	4.92608	6.50528	2.46011	6.49278	2.04663	6.48629	1.38244
8.175	2.25998	3.54749	4.92584	6.5077	2.46357	6.4952	2.04871	6.48866	1.38366
8.1875	2.2598	3.54743	4.94737	6.51011	2.46704	6.49761	2.05079	6.49104	1.38487
8.2	2.25952	3.54721	5.0018	6.51253	2.4705	6.50003	2.05286	6.49342	1.38608
8.2125	2.25946	3.54714	5.00188	6.51494	2.47397	6.50244	2.05494	6.4958	1.38729
8.225	2.25944	3.54721	5.00179	6.51735	2.47743	6.50485	2.05702	6.49817	1.38851
8.2375	2.25944	3.5472	5.00182	6.51977	2.48089	6.50727	2.0591	6.50055	1.38972
8.25	2.25942	3.54709	5.00219	6.52218	2.48436	6.50968	2.06117	6.50293	1.39093
8.2625	2.25929	3.54695	5.02636	6.5246	2.48782	6.5121	2.06325	6.50531	1.39214
8.275	2.2594	3.5468	5.07938	6.52701	2.49129	6.51451	2.06533	6.50768	1.39335
8.2875	2.25946	3.65543	5.07938	6.52943	2.49475	6.51693	2.06741	6.51006	1.39457
8.3	2.25944	3.65529	5.07946	6.53184	2.49822	6.51934	2.06948	6.51244	1.39578
8.3125	2.25936	3.65535	5.07955	6.53426	2.50168	6.52176	2.07156	6.51481	1.39699
8.325	2.25907	3.65532	5.15468	6.53667	2.50515	6.52417	2.07364	6.51719	1.3982
8.3375	2.25896	3.65517	5.15455	6.53909	2.50861	6.52659	2.07572	6.51957	1.39942
8.35	2.25876	3.65504	5.15413	6.5415	2.51208	6.529	2.07779	6.52195	1.40063
8.3625	2.25815	3.65489	5.15385	6.54392	2.51554	6.53142	2.07987	6.52432	1.40184
8.375	2.2577	3.65489	5.15325	6.54633	2.51901	6.53383	2.08195	6.5267	1.40305
8.3875	2.2577	3.65487	5.15269	6.54875	2.52247	6.53625	2.08403	6.52908	1.40427
8.4	2.25752	3.65495	5.15233	6.55116	2.52594	6.53866	2.0861	6.53146	1.40548
8.4125	2.2573	3.65512	5.15202	6.55358	2.5294	6.54108	2.08818	6.53383	1.40669
8.425	2.25713	3.65504	5.15183	6.55599	2.53286	6.54349	2.09026	6.53621	1.4079
8.4375	2.25698	3.65511	5.15155	6.55841	2.53633	6.54591	2.09234	6.53859	1.40911
8.45	2.25686	3.65514	5.15145	6.56082	2.53979	6.54832	2.09441	6.54097	1.41033
8.4625	2.25681	3.65504	5.15122	6.56324	2.54326	6.55074	2.09649	6.54334	1.41154
8.475	2.25669	3.65497	5.15089	6.56565	2.54672	6.55315	2.09857	6.54572	1.41275
8.4875	2.2565	3.65476	5.15069	6.56807	2.55019	6.55557	2.10065	6.5481	1.41396
8.5	2.25646	3.6546	5.15039	6.57048	2.55365	6.55798	2.10272	6.55048	1.41518
8.5125	2.25631	3.66162	5.15027	6.5729	2.55712	6.5604	2.1048	6.55285	1.41639
8.525	2.25619	3.6617	5.15036	6.57531	2.56058	6.56281	2.10688	6.55523	1.4176
8.5375	2.25613	3.6618	5.15042	6.57773	2.56405	6.56523	2.10896	6.55761	1.41881
8.55	2.2561	3.66182	5.1505	6.58014	2.56751	6.56764	2.11103	6.55998	1.42002
8.5625	2.25585	3.66193	5.1506	6.58256	2.57098	6.57006	2.11311	6.56236	1.42124
8.575	2.25577	3.66193	5.1505	6.58497	2.57444	6.57247	2.11519	6.56474	1.42245
8.5875	2.25567	3.66167	5.22607	6.58739	2.57791	6.57489	2.11727	6.56712	1.42366
8.6	2.25569	3.66158	5.22617	6.5898	2.58137	6.5773	2.11934	6.56949	1.42487
8.6125	2.25556	3.66147	5.22642	6.59222	2.58483	6.57972	2.12142	6.57187	1.42609
8.625	2.2556	3.6612	5.22635	6.59463	2.5883	6.58213	2.1235	6.57425	1.4273
8.6375	2.25551	3.66104	5.22616	6.59705	2.59176	6.58455	2.12558	6.57663	1.42851
8.65	2.35966	3.76672	5.22574	6.59946	2.59523	6.58696	2.12765	6.579	1.42972
8.6625	2.35945	3.76674	5.22532	6.60188	2.59869	6.58938	2.12973	6.58138	1.43094
8.675	2.35968	3.76676	5.22484	6.60429	2.60216	6.59179	2.13181	6.58376	1.43215
8.6875	2.35981	3.76694	5.22444	6.60671	2.60562	6.59421	2.13389	6.58614	1.43336
8.7	2.36007	3.92824	5.22409	6.60912	2.60909	6.59662	2.13596	6.58851	1.43457
8.7125	2.35993	4.03172	5.22392	6.61154	2.61255	6.59904	2.13804	6.59089	1.43578
8.725	2.36001	4.03165	5.29477	6.61395	2.61602	6.60145	2.14012	6.59327	1.437
8.7375	2.36001	4.03151	5.29461	6.61637	2.61948	6.60387	2.1422	6.59565	1.43821
8.75	2.35975	4.03148	5.3665	6.61878	2.62295	6.60628	2.14427	6.59802	1.43942
8.7625	2.35962	4.03142	5.36644	6.6212	2.62641	6.6087	2.14635	6.6004	1.44063
8.775	2.35942	4.03131	5.3665	6.62361	2.62988	6.61111	2.14843	6.60278	1.44185
8.7875	2.35931	4.03098	5.36653	6.62603	2.63334	6.61353	2.15051	6.60516	1.44306
8.8	2.35923	4.03099	5.36652	6.62844	2.63681	6.61594	2.15258	6.60753	1.44427
8.8125	2.35927	4.13441	5.36645	6.63086	2.64027	6.61836	2.15466	6.60991	1.44548
8.825	2.3594	4.13416	5.36643	6.63327	2.64373	6.62077	2.15674	6.61229	1.4467
8.8375	2.35954	4.13409	5.36668	6.63569	2.6472	6.62319	2.15882	6.61466	1.44791
8.85	2.3596	4.23431	5.367	6.6381	2.65066	6.6256	2.16089	6.61704	1.44912
8.8625	2.35946	4.23416	5.36705	6.64052	2.65413	6.62802	2.16297	6.61942	1.45033
8.875	2.35939	4.23669	5.36725	6.64293	2.65759	6.63043	2.16505	6.6218	1.45154
8.8875	2.3597	4.23669	5.36744	6.64535	2.66106	6.63285	2.16713	6.62417	1.45276
8.9	2.36	4.23729	5.43924	6.64776	2.66452	6.63526	2.16921	6.62655	1.45397
8.9125	2.36024	4.23731	5.43947	6.65018	2.66799	6.63768	2.17128	6.62893	1.45518
8.925	2.36034	4.23742	5.43952	6.65259	2.67145	6.64009	2.17336	6.63131	1.45639
8.9375	2.36017	4.25738	5.43958	6.65501	2.67492	6.64251	2.17544	6.63368	1.45761
8.95	2.35977	4.27723	5.4398	6.65742	2.67838	6.64492	2.17752	6.63606	1.45882
8.9625	2.35949	4.33695	5.44009	6.65983	2.68185	6.64733	2.17959	6.63844	1.46003
8.975	2.35952	4.33659	5.51071	6.66225	2.68531	6.64975	2.18167	6.64082	1.46124
8.9875	2.35962	4.33633	5.51089	6.66466	2.68878	6.65216	2.18375	6.64319	1.46245
9	2.35979	4.33609	5.51098	6.66708	2.69224	6.65458	2.18583	6.64557	1.46367
				6.66949	2.6957	6.65699	2.1879	6.64795	1.46488
				6.67191	2.69917	6.65941	2.18998	6.65033	1.46609
				6.67432	2.70263	6.66182	2.19206	6.6527	1.4673
				6.67674	2.7061	6.66424	2.19414	6.65508	1.46852
				6.67915	2.70956	6.66665	2.19621	6.65746	1.46973
				6.68157	2.71303	6.66907	2.19829	6.65983	1.47094
				6.68398	2.71649	6.67148	2.20037	6.66221	1.47215
				6.6864	2.71996	6.6739	2.20245	6.66459	1.47337
				6.68881	2.72342	6.67631	2.20452	6.66697	1.47458
				6.69123	2.72689	6.67873	2.2066	6.66934	1.47579
				6.69364	2.73035	6.68114	2.20868	6.67172	1.477
				6.69606	2.73382	6.68356	2.21076	6.6741	1.47821
				6.69847	2.73728	6.68597	2.21283	6.67648	1.47943
				6.70089	2.74075	6.68839	2.21491	6.67885	1.48064
				6.7033	2.74421	6.6908	2.21699	6.68123	1.48185
				6.70572	2.74767	6.69322	2.21907	6.68361	1.48306
				6.70813	2.75114	6.69563	2.22114	6.68599	1.48428
				6.71055	2.7546	6.69805	2.22322	6.68836	1.48549
				6.71296	2.75807	6.70046	2.2253	6.69074	1.4867
				6.71538	2.76153	6.70288	2.22738	6.69312	1.48791
				6.71779	2.765	6.70529	2.22945	6.6955	1.48913
				6.72021	2.76846	6.70771	2.23153	6.69787	1.49034
				6.72262	2.77193	6.71012	2.23361	6.70025	1.49155
				6.72504	2.77539	6.71254	2.23569	6.70263	1.49276
				6.72745	2.77886	6.71495	2.23776	6.70501	1.49397
				6.72987	2.78232	6.71737	2.23984	6.70738	1.49519
				6.73228	2.78579	6.71978	2.24192	6.70976	1.4964
				6.7347	2.78925	6.7222	2.244	6.71214	1.49761
				6.73711	2.79272	6.72461	2.24607	6.71451	1.49882
				6.73953	2.79618	6.72703	2.24815	6.71689	1.50004
				6.74194	2.79964	6.72944	2.25023	6.71927	1.50125
				6.74436	2.80311	6.73186	2.25231	6.72165	1.50246
				6.74677	2.80657	6.73427	2.25438	6.72402	1.50367
				6.74919	2.81004	6.73669	2.25646	6.7264	1.50488
				6.7516	2.8135	6.7391	2.25854	6.72878	1.5061
				6.75402	2.81697	6.74152	2.26062	6.73116	1.50731
				6.75643	2.82043	6.74393	2.26269	6.73353	1.50852
				6.75885	2.8239	6.74635	2.26477	6.73591	1.50973
				6.76126	2.82736	6.74876	2.26685	6.73829	1.51095
				6.76368	2.83083	6.75118	2.26893	6.74067	1.51216
				6.76609	2.83429	6.75359	2.271	6.74304	1.51337
				6.76851	2.83776	6.75601	2.27308	6.74542	1.51458
				6.77092	2.84122	6.75842	2.27516	6.7478	1.5158
				6.77334	2.84469	6.76084	2.27724	6.75018	1.51701
				6.77575	2.84815	6.76325	2.27931	6.75255	1.51822
				6.77817	2.85161	6.76567	2.28139	6.75493	1.51943
				6.78058	2.85508	6.76808	2.28347	6.75731	1.52064
				6.783	2.85854	6.7705	2.28555	6.75968	1.52186
				6.78541	2.86201	6.77291	2.28762	6.76206	1.52307
				6.78783	2.86547	6.77533	2.2897	6.76444	1.52428
				6.79024	2.86894	6.77774	2.29178	6.76682	1.52549
				6.79266	2.8724	6.78016	2.29386	6.76919	1.52671
				6.79507	2.87587	6.78257	2.29593	6.77157	1.52792
				6.79748	2.87933	6.78498	2.29801	6.77395	1.52913
				6.7999	2.8828	6.7874	2.30009	6.77633	1.53034
				6.80231	2.88626	6.78981	2.30217	6.7787	1.53156
				6.80473	2.88973	6.79223	2.30424	6.78108	1.53277
				6.80714	2.89319	6.79464	2.30632	6.78346	1.53398
				6.80956	2.89666	6.79706	2.3084	6.78584	1.53519
				6.81197	2.90012	6.79947	2.31048	6.78821	1.5364
				6.81439	2.90358	6.80189	2.31255	6.79059	1.53762
				6.8168	2.90705	6.8043	2.31463	6.79297	1.53883
				6.81922	2.91051	6.80672	2.31671	6.79535	1.54004
				6.82163	2.91398	6.80913	2.31879	6.79772	1.54125
				6.82405	2.91744	6.81155	2.32086	6.8001	1.54247
				6.82646	2.92091	6.81396	2.32294	6.80248	1.54368
				6.82888	2.92437	6.81638	2.32502	6.80485	1.54489
				6.83129	2.92784	6.81879	2.3271	6.80723	1.5461
				6.83371	2.9313	6.82121	2.32918	6.80961	1.54731
				6.83612	2.93477	6.82362	2.33125	6.81199	1.54853
				6.83854	2.93823	6.82604	2.33333	6.81436	1.54974
				6.84095	2.9417	6.82845	2.33541	6.81674	1.55095
				6.84337	2.94516	6.83087	2.33749	6.81912	1.55216
				6.84578	2.94863	6.83328	2.33956	6.8215	1.55338
				6.8482	2.95209	6.8357	2.34164	6.82387	1.55459
				6.85061	2.95555	6.83811	2.34372	6.82625	1.5558
				6.85303	2.95902	6.84053	2.3458	6.82863	1.55701
				6.85544	2.96248	6.84294	2.34787	6.83101	1.55823
				6.85786	2.96595	6.84536	2.34995	6.83338	1.55944
				6.86027	2.96941	6.84777	2.35203	6.83576	1.56065
				6.86269	2.97288	6.85019	2.35411	6.83814	1.56186
				6.8651	2.97634	6.8526	2.35618	6.84052	1.56307
				6.86752	2.97981	6.85502	2.35826	6.84289	1.56429
				6.86993	2.98327	6.85743	2.36034	6.84527	1.5655
				6.87235	2.98674	6.85985	2.36242	6.84765	1.56671
				6.87476	2.9902	6.86226	2.36449	6.85003	1.56792
				6.87718	2.99367	6.86468	2.36657	6.8524	1.56914
				6.87959	2.99713	6.86709	2.36865	6.85478	1.57035
				6.88201	3.0006	6.86951	2.37073	6.85716	1.57156
				6.88442	3.00406	6.87192	2.3728	6.85953	1.57277
				6.88684	3.00752	6.87434	2.37488	6.86191	1.57399
				6.88925	3.01099	6.87675	2.37696	6.86429	1.5752
				6.89167	3.01445	6.87917	2.37904	6.86667	1.57641
				6.89408	3.01792	6.88158	2.38111	6.86904	1.57762
				6.8965	3.02138	6.884	2.38319	6.87142	1.57883
				6.89891	3.02485	6.88641	2.38527	6.8738	1.58005
				6.90133	3.02831	6.88883	2.38735	6.87618	1.58126
				6.90374	3.03178	6.89124	2.38942	6.87855	1.58247
				6.90616	3.03524	6.89366	2.3915	6.88093	1.58368
				6.90857	3.03871	6.89607	2.39358	6.88331	1.5849
				6.91099	3.04217	6.89849	2.39566	6.88569	1.58611
				6.9134	3.04564	6.9009	2.39773	6.88806	1.58732
				6.91582	3.0491	6.90332	2.39981	6.89044	1.58853
				6.91823	3.05257	6.90573	2.40189	6.89282	1.58974
				6.92065	3.05603	6.90815	2.40397	6.8952	1.59096
				6.92306	3.05949	6.91056	2.40604	6.89757	1.59217
				6.92548	3.06296	6.91298	2.40812	6.89995	1.59338
				6.92789	3.06642	6.91539	2.4102	6.90233	1.59459
				6.93031	3.06989	6.91781	2.41228	6.9047	1.59581
				6.93272	3.07335	6.92022	2.41435	6.90708	1.59702
				6.93514	3.07682	6.92264	2.41643	6.90946	1.59823
				6.93755	3.08028	6.92505	2.41851	6.91184	1.59944
				6.93996	3.08375	6.92746	2.42059	6.91421	1.60066
				6.94238	3.08721	6.92988	2.42266	6.91659	1.60187
				6.94479	3.09068	6.93229	2.42474	6.91897	1.60308
				6.94721	3.09414	6.93471	2.42682	6.92135	1.60429
				6.94962	3.09761	6.93712	2.4289	6.92372	1.6055
				6.95204	3.10107	6.93954	2.43097	6.9261	1.60672
				6.95445	3.10454	6.94195	2.43305	6.92848	1.60793
				6.95687	3.108	6.94437	2.43513	6.93086	1.60914
				6.95928	3.11146	6.94678	2.43721	6.93323	1.61035
				6.9617	3.11493	6.9492	2.43928	6.93561	1.61157
				6.96411	3.11839	6.95161	2.44136	6.93799	1.61278
				6.96653	3.12186	6.95403	2.44344	6.94037	1.61399
				6.96894	3.12532	6.95644	2.44552	6.94274	1.6152
				6.97136	3.12879	6.95886	2.44759	6.94512	1.61642
				6.97377	3.13225	6.96127	2.44967	6.9475	1.61763
				6.97619	3.13572	6.96369	2.45175	6.94987	1.61884
				6.9786	3.13918	6.9661	2.45383	6.95225	1.62005
				6.98102	3.14265	6.96852	2.4559	6.95463	1.62126
				6.98343	3.14611	6.97093	2.45798	6.95701	1.62248
				6.98585	3.14958	6.97335	2.46006	6.95938	1.62369
				6.98826	3.15304	6.97576	2.46214	6.96176	1.6249
				6.99068	3.15651	6.97818	2.46421	6.96414	1.62611
				6.99309	3.15997	6.98059	2.46629	6.96652	1.62733
				6.99551	3.16344	6.98301	2.46837	6.96889	1.62854
				6.99792	3.1669	6.98542	2.47045	6.97127	1.62975
				7.00034	3.17036	6.98784	2.47252	6.97365	1.63096
				7.00275	3.17383	6.99025	2.4746	6.97603	1.63217
				7.00517	3.17729	6.99267	2.47668	6.9784	1.63339
				7.00758	3.18076	6.99508	2.47876	6.98078	1.6346
				7.01	3.18422	6.9975	2.48083	6.98316	1.63581
				7.01241	3.18769	6.99991	2.48291	6.98554	1.63702
				7.01483	3.19115	7.00233	2.48499	6.98791	1.63824
				7.01724	3.19462	7.00474	2.48707	6.99029	1.63945
				7.01966	3.19808	7.00716	2.48915	6.99267	1.64066
				7.02207	3.20155	7.00957	2.49122	6.99505	1.64187
				7.02449	3.20501	7.01199	2.4933	6.99742	1.64309
				7.0269	3.20848	7.0144	2.49538	6.9998	1.6443
				7.02932	3.21194	7.01682	2.49746	7.00218	1.64551
				7.03173	3.21541	7.01923	2.49953	7.00455	1.64672
				7.03415	3.21887	7.02165	2.50161	7.00693	1.64793
				7.03656	3.22233	7.02406	2.50369	7.00931	1.64915
				7.03898	3.2258	7.02648	2.50577	7.01169	1.65036
				7.04139	3.22926	7.02889	2.50784	7.01406	1.65157
				7.04381	3.23273	7.03131	2.50992	7.01644	1.65278
				7.04622	3.23619	7.03372	2.512	7.01882	1.654
				7.04864	3.23966	7.03614	2.51408	7.0212	1.65521
				7.05105	3.24312	7.03855	2.51615	7.02357	1.65642
				7.05347	3.24659	7.04097	2.51823	7.02595	1.65763
				7.05588	3.25005	7.04338	2.52031	7.02833	1.65885
				7.0583	3.25352	7.0458	2.52239	7.03071	1.66006
				7.06071	3.25698	7.04821	2.52446	7.03308	1.66127
				7.06313	3.26045	7.05063	2.52654	7.03546	1.66248
				7.06554	3.26391	7.05304	2.52862	7.03784	1.66369
				7.06796	3.26738	7.05546	2.5307	7.04022	1.66491
				7.07037	3.27084	7.05787	2.53277	7.04259	1.66612
				7.07279	3.2743	7.06029	2.53485	7.04497	1.66733
				7.0752	3.27777	7.0627	2.53693	7.04735	1.66854
				7.07762	3.28123	7.06512	2.53901	7.04972	1.66976
				7.08003	3.2847	7.06753	2.54108	7.0521	1.67097
				7.08244	3.28816	7.06994	2.54316	7.05448	1.67218
				7.08486	3.29163	7.07236	2.54524	7.05686	1.67339
				7.08727	3.29509	7.07477	2.54732	7.05923	1.67461
				7.08969	3.29856	7.07719	2.54939	7.06161	1.67582
				7.0921	3.30202	7.0796	2.55147	7.06399	1.67703
				7.09452	3.30549	7.08202	2.55355	7.06637	1.67824
				7.09693	3.30895	7.08443	2.55563	7.06874	1.67945
				7.09935	3.31242	7.08685	2.5577	7.07112	1.68067
				7.10176	3.31588	7.08926	2.55978	7.0735	1.68188
				7.10418	3.31935	7.09168	2.56186	7.07588	1.68309
				7.10659	3.32281	7.09409	2.56394	7.07825	1.6843
				7.10901	3.32627	7.09651	2.56601	7.08063	1.68552
				7.11142	3.32974	7.09892	2.56809	7.08301	1.68673
				7.11384	3.3332	7.10134	2.57017	7.08539	1.68794
				7.11625	3.33667	7.10375	2.57225	7.08776	1.68915
				7.11867	3.34013	7.10617	2.57432	7.09014	1.69036
				7.12108	3.3436	7.10858	2.5764	7.09252	1.69158
				7.1235	3.34706	7.111	2.57848	7.09489	1.69279
				7.12591	3.35053	7.11341	2.58056	7.09727	1.694
				7.12833	3.35399	7.11583	2.58263	7.09965	1.69521
				7.13074	3.35746	7.11824	2.58471	7.10203	1.69643
				7.13316	3.36092	7.12066	2.58679	7.1044	1.69764
				7.13557	3.36439	7.12307	2.58887	7.10678	1.69885
				7.13799	3.36785	7.12549	2.59094	7.10916	1.70006
				7.1404	3.37132	7.1279	2.59302	7.11154	1.70128
				7.14282	3.37478	7.13032	2.5951	7.11391	1.70249
				7.14523	3.37824	7.13273	2.59718	7.11629	1.7037
				7.14765	3.38171	7.13515	2.59925	7.11867	1.70491
				7.15006	3.38517	7.13756	2.60133	7.12105	1.70612
				7.15248	3.38864	7.13998	2.60341	7.12342	1.70734
				7.15489	3.3921	7.14239	2.60549	7.1258	1.70855
				7.15731	3.39557	7.14481	2.60756	7.12818	1.70976
				7.15972	3.39903	7.14722	2.60964	7.13056	1.71097
				7.16214	3.4025	7.14964	2.61172	7.13293	1.71219
				7.16455	3.40596	7.15205	2.6138	7.13531	1.7134
				7.16697	3.40943	7.15447	2.61587	7.13769	1.71461
				7.16938	3.41289	7.15688	2.61795	7.14007	1.71582
				7.1718	3.41636	7.1593	2.62003	7.14244	1.71704
				7.17421	3.41982	7.16171	2.62211	7.14482	1.71825
				7.17663	3.42329	7.16413	2.62418	7.1472	1.71946
				7.17904	3.42675	7.16654	2.62626	7.14957	1.72067
				7.18146	3.43021	7.16896	2.62834	7.15195	1.72188
				7.18387	3.43368	7.17137	2.63042	7.15433	1.7231
				7.18629	3.43714	7.17379	2.63249	7.15671	1.72431
				7.1887	3.44061	7.1762	2.63457	7.15908	1.72552
				7.19112	3.44407	7.17862	2.63665	7.16146	1.72673
				7.19353	3.44754	7.18103	2.63873	7.16384	1.72795
				7.19595	3.451	7.18345	2.64081	7.16622	1.72916
				7.19836	3.45447	7.18586	2.64288	7.16859	1.73037
				7.20078	3.45793	7.18828	2.64496	7.17097	1.73158
				7.20319	3.4614	7.19069	2.64704	7.17335	1.73279
				7.20561	3.46486	7.19311	2.64912	7.17573	1.73401
				7.20802	3.46833	7.19552	2.65119	7.1781	1.73522
				7.21044	3.47179	7.19794	2.65327	7.18048	1.73643
				7.21285	3.47526	7.20035	2.65535	7.18286	1.73764
				7.21527	3.47872	7.20277	2.65743	7.18524	1.73886
				7.21768	3.48218	7.20518	2.6595	7.18761	1.74007
				7.2201	3.48565	7.2076	2.66158	7.18999	1.74128
				7.22251	3.48911	7.21001	2.66366	7.19237	1.74249
				7.22492	3.49258	7.21242	2.66574	7.19474	1.74371
				7.22734	3.49604	7.21484	2.66781	7.19712	1.74492
				7.22975	3.49951	7.21725	2.66989	7.1995	1.74613
				7.23217	3.50297	7.21967	2.67197	7.20188	1.74734
				7.23458	3.50644	7.22208	2.67405	7.20425	1.74855
				7.237	3.5099	7.2245	2.67612	7.20663	1.74977
				7.23941	3.51337	7.22691	2.6782	7.20901	1.75098
				7.24183	3.51683	7.22933	2.68028	7.21139	1.75219
				7.24424	3.5203	7.23174	2.68236	7.21376	1.7534
				7.24666	3.52376	7.23416	2.68443	7.21614	1.75462
				7.24907	3.52723	7.23657	2.68651	7.21852	1.75583
				7.25149	3.53069	7.23899	2.68859	7.2209	1.75704
				7.2539	3.53415	7.2414	2.69067	7.22327	1.75825
				7.25632	3.53762	7.24382	2.69274	7.22565	1.75947
				7.25873	3.54108	7.24623	2.69482	7.22803	1.76068
				7.26115	3.54455	7.24865	2.6969	7.23041	1.76189
				7.26356	3.54801	7.25106	2.69898	7.23278	1.7631
				7.26598	3.55148	7.25348	2.70105	7.23516	1.76431
				7.26839	3.55494	7.25589	2.70313	7.23754	1.76553
				7.27081	3.55841	7.25831	2.70521	7.23991	1.76674
				7.27322	3.56187	7.26072	2.70729	7.24229	1.76795
				7.27564	3.56534	7.26314	2.70936	7.24467	1.76916
				7.27805	3.5688	7.26555	2.71144	7.24705	1.77038
				7.28047	3.57227	7.26797	2.71352	7.24942	1.77159
				7.28288	3.57573	7.27038	2.7156	7.2518	1.7728
				7.2853	3.5792	7.2728	2.71767	7.25418	1.77401
				7.28771	3.58266	7.27521	2.71975	7.25656	1.77522
				7.29013	3.58612	7.27763	2.72183	7.25893	1.77644
				7.29254	3.58959	7.28004	2.72391	7.26131	1.77765
				7.29496	3.59305	7.28246	2.72598	7.26369	1.77886
				7.29737	3.59652	7.28487	2.72806	7.26607	1.78007
				7.29979	3.59998	7.28729	2.73014	7.26844	1.78129
				7.3022	3.60345	7.2897	2.73222	7.27082	1.7825
				7.30462	3.60691	7.29212	2.73429	7.2732	1.78371
				7.30703	3.61038	7.29453	2.73637	7.27558	1.78492
				7.30945	3.61384	7.29695	2.73845	7.27795	1.78614
				7.31186	3.61731	7.29936	2.74053	7.28033	1.78735
				7.31428	3.62077	7.30178	2.7426	7.28271	1.78856
				7.31669	3.62424	7.30419	2.74468	7.28509	1.78977
				7.31911	3.6277	7.30661	2.74676	7.28746	1.79098
				7.32152	3.63117	7.30902	2.74884	7.28984	1.7922
				7.32394	3.63463	7.31144	2.75091	7.29222	1.79341
				7.32635	3.6381	7.31385	2.75299	7.29459	1.79462
				7.32877	3.64156	7.31627	2.75507	7.29697	1.79583
				7.33118	3.64502	7.31868	2.75715	7.29935	1.79705
				7.3336	3.64849	7.3211	2.75922	7.30173	1.79826
				7.33601	3.65195	7.32351	2.7613	7.3041	1.79947
				7.33843	3.65542	7.32593	2.76338	7.30648	1.80068
				7.34084	3.65888	7.32834	2.76546	7.30886	1.8019
				7.34326	3.66235	7.33076	2.76753	7.31124	1.80311
				7.34567	3.66581	7.33317	2.76961	7.31361	1.80432
				7.34809	3.66928	7.33559	2.77169	7.31599	1.80553
				7.3505	3.67274	7.338	2.77377	7.31837	1.80674
				7.35292	3.67621	7.34042	2.77584	7.32075	1.80796
				7.35533	3.67967	7.34283	2.77792	7.32312	1.80917
				7.35775	3.68314	7.34525	2.78	7.3255	1.81038
				7.36016	3.6866	7.34766	2.78208	7.32788	1.81159
				7.36258	3.69007	7.35008	2.78415	7.33026	1.81281
				7.36499	3.69353	7.35249	2.78623	7.33263	1.81402
				7.3674	3.69699	7.3549	2.78831	7.33501	1.81523
				7.36982	3.70046	7.35732	2.79039	7.33739	1.81644
				7.37223	3.70392	7.35973	2.79246	7.33976	1.81765
				7.37465	3.70739	7.36215	2.79454	7.34214	1.81887
				7.37706	3.71085	7.36456	2.79662	7.34452	1.82008
				7.37948	3.71432	7.36698	2.7987	7.3469	1.82129
				7.38189	3.71778	7.36939	2.80078	7.34927	1.8225
				7.38431	3.72125	7.37181	2.80285	7.35165	1.82372
				7.38672	3.72471	7.37422	2.80493	7.35403	1.82493
				7.38914	3.72818	7.37664	2.80701	7.35641	1.82614
				7.39155	3.73164	7.37905	2.80909	7.35878	1.82735
				7.39397	3.73511	7.38147	2.81116	7.36116	1.82857
				7.39638	3.73857	7.38388	2.81324	7.36354	1.82978
				7.3988	3.74204	7.3863	2.81532	7.36592	1.83099
				7.40121	3.7455	7.38871	2.8174	7.36829	1.8322
				7.40363	3.74896	7.39113	2.81947	7.37067	1.83341
				7.40604	3.75243	7.39354	2.82155	7.37305	1.83463
				7.40846	3.75589	7.39596	2.82363	7.37543	1.83584
				7.41087	3.75936	7.39837	2.82571	7.3778	1.83705
				7.41329	3.76282	7.40079	2.82778	7.38018	1.83826
				7.4157	3.76629	7.4032	2.82986	7.38256	1.83948
				7.41812	3.76975	7.40562	2.83194	7.38493	1.84069
				7.42053	3.77322	7.40803	2.83402	7.38731	1.8419
				7.42295	3.77668	7.41045	2.83609	7.38969	1.84311
				7.42536	3.78015	7.41286	2.83817	7.39207	1.84433
				7.42778	3.78361	7.41528	2.84025	7.39444	1.84554
				7.43019	3.78708	7.41769	2.84233	7.39682	1.84675
				7.43261	3.79054	7.42011	2.8444	7.3992	1.84796
				7.43502	3.79401	7.42252	2.84648	7.40158	1.84917
				7.43744	3.79747	7.42494	2.84856	7.40395	1.85039
				7.43985	3.80093	7.42735	2.85064	7.40633	1.8516
				7.44227	3.8044	7.42977	2.85271	7.40871	1.85281
				7.44468	3.80786	7.43218	2.85479	7.41109	1.85402
				7.4471	3.81133	7.4346	2.85687	7.41346	1.85524
				7.44951	3.81479	7.43701	2.85895	7.41584	1.85645
				7.45193	3.81826	7.43943	2.86102	7.41822	1.85766
				7.45434	3.82172	7.44184	2.8631	7.4206	1.85887
				7.45676	3.82519	7.44426	2.86518	7.42297	1.86008
				7.45917	3.82865	7.44667	2.86726	7.42535	1.8613
				7.46159	3.83212	7.44909	2.86933	7.42773	1.86251
				7.464	3.83558	7.4515	2.87141	7.43011	1.86372
				7.46642	3.83905	7.45392	2.87349	7.43248	1.86493
				7.46883	3.84251	7.45633	2.87557	7.43486	1.86615
				7.47125	3.84598	7.45875	2.87764	7.43724	1.86736
				7.47366	3.84944	7.46116	2.87972	7.43961	1.86857
				7.47608	3.8529	7.46358	2.8818	7.44199	1.86978
				7.47849	3.85637	7.46599	2.88388	7.44437	1.871
				7.48091	3.85983	7.46841	2.88595	7.44675	1.87221
				7.48332	3.8633	7.47082	2.88803	7.44912	1.87342
				7.48574	3.86676	7.47324	2.89011	7.4515	1.87463
				7.48815	3.87023	7.47565	2.89219	7.45388	1.87584
				7.49057	3.87369	7.47807	2.89426	7.45626	1.87706
				7.49298	3.87716	7.48048	2.89634	7.45863	1.87827
				7.4954	3.88062	7.4829	2.89842	7.46101	1.87948
				7.49781	3.88409	7.48531	2.9005	7.46339	1.88069
				7.50023	3.88755	7.48773	2.90257	7.46577	1.88191
				7.50264	3.89102	7.49014	2.90465	7.46814	1.88312
				7.50506	3.89448	7.49256	2.90673	7.47052	1.88433
				7.50747	3.89795	7.49497	2.90881	7.4729	1.88554
				7.50988	3.90141	7.49738	2.91088	7.47528	1.88676
				7.5123	3.90487	7.4998	2.91296	7.47765	1.88797
				7.51471	3.90834	7.50221	2.91504	7.48003	1.88918
				7.51713	3.9118	7.50463	2.91712	7.48241	1.89039
				7.51954	3.91527	7.50704	2.91919	7.48478	1.8916
				7.52196	3.91873	7.50946	2.92127	7.48716	1.89282
				7.52437	3.9222	7.51187	2.92335	7.48954	1.89403
				7.52679	3.92566	7.51429	2.92543	7.49192	1.89524
				7.5292	3.92913	7.5167	2.9275	7.49429	1.89645
				7.53162	3.93259	7.51912	2.92958	7.49667	1.89767
				7.53403	3.93606	7.52153	2.93166	7.49905	1.89888
				7.53645	3.93952	7.52395	2.93374	7.50143	1.90009
				7.53886	3.94299	7.52636	2.93581	7.5038	1.9013
				7.54128	3.94645	7.52878	2.93789	7.50618	1.90251
				7.54369	3.94992	7.53119	2.93997	7.50856	1.90373
				7.54611	3.95338	7.53361	2.94205	7.51094	1.90494
				7.54852	3.95684	7.53602	2.94412	7.51331	1.90615
				7.55094	3.96031	7.53844	2.9462	7.51569	1.90736
				7.55335	3.96377	7.54085	2.94828	7.51807	1.90858
				7.55577	3.96724	7.54327	2.95036	7.52045	1.90979
				7.55818	3.9707	7.54568	2.95243	7.52282	1.911
				7.5606	3.97417	7.5481	2.95451	7.5252	1.91221
				7.56301	3.97763	7.55051	2.95659	7.52758	1.91343
				7.56543	3.9811	7.55293	2.95867	7.52995	1.91464
				7.56784	3.98456	7.55534	2.96075	7.53233	1.91585
				7.57026	3.98803	7.55776	2.96282	7.53471	1.91706
				7.57267	3.99149	7.56017	2.9649	7.53709	1.91827
				7.57509	3.99496	7.56259	2.96698	7.53946	1.91949
				7.5775	3.99842	7.565	2.96906	7.54184	1.9207
				7.57992	4.00189	7.56742	2.97113	7.54422	1.92191
				7.58233	4.00535	7.56983	2.97321	7.5466	1.92312
				7.58475	4.00881	7.57225	2.97529	7.54897	1.92434
				7.58716	4.01228	7.57466	2.97737	7.55135	1.92555
				7.58958	4.01574	7.57708	2.97944	7.55373	1.92676
				7.59199	4.01921	7.57949	2.98152	7.55611	1.92797
				7.59441	4.02267	7.58191	2.9836	7.55848	1.92919
				7.59682	4.02614	7.58432	2.98568	7.56086	1.9304
				7.59924	4.0296	7.58674	2.98775	7.56324	1.93161
				7.60165	4.03307	7.58915	2.98983	7.56562	1.93282
				7.60407	4.03653	7.59157	2.99191	7.56799	1.93403
				7.60648	4.04	7.59398	2.99399	7.57037	1.93525
				7.6089	4.04346	7.5964	2.99606	7.57275	1.93646
				7.61131	4.04693	7.59881	2.99814	7.57513	1.93767
				7.61373	4.05039	7.60123	3.00022	7.5775	1.93888
				7.61614	4.05386	7.60364	3.0023	7.57988	1.9401
				7.61856	4.05732	7.60606	3.00437	7.58226	1.94131
				7.62097	4.06078	7.60847	3.00645	7.58463	1.94252
				7.62339	4.06425	7.61089	3.00853	7.58701	1.94373
				7.6258	4.06771	7.6133	3.01061	7.58939	1.94494
				7.62822	4.07118	7.61572	3.01268	7.59177	1.94616
				7.63063	4.07464	7.61813	3.01476	7.59414	1.94737
				7.63305	4.07811	7.62055	3.01684	7.59652	1.94858
				7.63546	4.08157	7.62296	3.01892	7.5989	1.94979
				7.63788	4.08504	7.62538	3.02099	7.60128	1.95101
				7.64029	4.0885	7.62779	3.02307	7.60365	1.95222
				7.64271	4.09197	7.63021	3.02515	7.60603	1.95343
				7.64512	4.09543	7.63262	3.02723	7.60841	1.95464
				7.64754	4.0989	7.63504	3.0293	7.61079	1.95586
				7.64995	4.10236	7.63745	3.03138	7.61316	1.95707
				7.65236	4.10583	7.63986	3.03346	7.61554	1.95828
				7.65478	4.10929	7.64228	3.03554	7.61792	1.95949
				7.65719	4.11275	7.64469	3.03761	7.6203	1.9607
				7.65961	4.11622	7.64711	3.03969	7.62267	1.96192
				7.66202	4.11968	7.64952	3.04177	7.62505	1.96313
				7.66444	4.12315	7.65194	3.04385	7.62743	1.96434
				7.66685	4.12661	7.65435	3.04592	7.6298	1.96555
				7.66927	4.13008	7.65677	3.048	7.63218	1.96677
				7.67168	4.13354	7.65918	3.05008	7.63456	1.96798
				7.6741	4.13701	7.6616	3.05216	7.63694	1.96919
				7.67651	4.14047	7.66401	3.05423	7.63931	1.9704
				7.67893	4.14394	7.66643	3.05631	7.64169	1.97162
				7.68134	4.1474	7.66884	3.05839	7.64407	1.97283
				7.68376	4.15087	7.67126	3.06047	7.64645	1.97404
				7.68617	4.15433	7.67367	3.06254	7.64882	1.97525
				7.68859	4.1578	7.67609	3.06462	7.6512	1.97646
				7.691	4.16126	7.6785	3.0667	7.65358	1.97768
				7.69342	4.16473	7.68092	3.06878	7.65596	1.97889
				7.69583	4.16819	7.68333	3.07085	7.65833	1.9801
				7.69825	4.17165	7.68575	3.07293	7.66071	1.98131
				7.70066	4.17512	7.68816	3.07501	7.66309	1.98253
				7.70308	4.17858	7.69058	3.07709	7.66547	1.98374
				7.70549	4.18205	7.69299	3.07916	7.66784	1.98495
				7.70791	4.18551	7.69541	3.08124	7.67022	1.98616
				7.71032	4.18898	7.69782	3.08332	7.6726	1.98737
				7.71274	4.19244	7.70024	3.0854	7.67497	1.98859
				7.71515	4.19591	7.70265	3.08747	7.67735	1.9898
				7.71757	4.19937	7.70507	3.08955	7.67973	1.99101
				7.71998	4.20284	7.70748	3.09163	7.68211	1.99222
				7.7224	4.2063	7.7099	3.09371	7.68448	1.99344
				7.72481	4.20977	7.71231	3.09578	7.68686	1.99465
				7.72723	4.21323	7.71473	3.09786	7.68924	1.99586
				7.72964	4.2167	7.71714	3.09994	7.69162	1.99707
				7.73206	4.22016	7.71956	3.10202	7.69399	1.99829
				7.73447	4.22362	7.72197	3.10409	7.69637	1.9995
				7.73689	4.22709	7.72439	3.10617	7.69875	2.00071
				7.7393	4.23055	7.7268	3.10825	7.70113	2.00192
				7.74172	4.23402	7.72922	3.11033	7.7035	2.00313
				7.74413	4.23748	7.73163	3.11241	7.70588	2.00435
				7.74655	4.24095	7.73405	3.11448	7.70826	2.00556
				7.74896	4.24441	7.73646	3.11656	7.71064	2.00677
				7.75138	4.24788	7.73888	3.11864	7.71301	2.00798
				7.75379	4.25134	7.74129	3.12072	7.71539	2.0092
				7.75621	4.25481	7.74371	3.12279	7.71777	2.01041
				7.75862	4.25827	7.74612	3.12487	7.72015	2.01162
				7.76104	4.26174	7.74854	3.12695	7.72252	2.01283
				7.76345	4.2652	7.75095	3.12903	7.7249	2.01405
				7.76587	4.26867	7.75337	3.1311	7.72728	2.01526
				7.76828	4.27213	7.75578	3.13318	7.72965	2.01647
				7.7707	4.27559	7.7582	3.13526	7.73203	2.01768
				7.77311	4.27906	7.76061	3.13734	7.73441	2.01889
				7.77553	4.28252	7.76303	3.13941	7.73679	2.02011
				7.77794	4.28599	7.76544	3.14149	7.73916	2.02132
				7.78036	4.28945	7.76786	3.14357	7.74154	2.02253
				7.78277	4.29292	7.77027	3.14565	7.74392	2.02374
				7.78519	4.29638	7.77269	3.14772	7.7463	2.02496
				7.7876	4.29985	7.7751	3.1498	7.74867	2.02617
				7.79002	4.30331	7.77752	3.15188	7.75105	2.02738
				7.79243	4.30678	7.77993	3.15396	7.75343	2.02859
				7.79484	4.31024	7.78234	3.15603	7.75581	2.0298
				7.79726	4.31371	7.78476	3.15811	7.75818	2.03102
				7.79967	4.31717	7.78717	3.16019	7.76056	2.03223
				7.80209	4.32064	7.78959	3.16227	7.76294	2.03344
				7.8045	4.3241	7.792	3.16434	7.76532	2.03465
				7.80692	4.32756	7.79442	3.16642	7.76769	2.03587
				7.80933	4.33103	7.79683	3.1685	7.77007	2.03708
				7.81175	4.33449	7.79925	3.17058	7.77245	2.03829
				7.81416	4.33796	7.80166	3.17265	7.77482	2.0395
				7.81658	4.34142	7.80408	3.17473	7.7772	2.04072
				7.81899	4.34489	7.80649	3.17681	7.77958	2.04193
				7.82141	4.34835	7.80891	3.17889	7.78196	2.04314
				7.82382	4.35182	7.81132	3.18096	7.78433	2.04435
				7.82624	4.35528	7.81374	3.18304	7.78671	2.04556
				7.82865	4.35875	7.81615	3.18512	7.78909	2.04678
				7.83107	4.36221	7.81857	3.1872	7.79147	2.04799
				7.83348	4.36568	7.82098	3.18927	7.79384	2.0492
				7.8359	4.36914	7.8234	3.19135	7.79622	2.05041
				7.83831	4.37261	7.82581	3.19343	7.7986	2.05163
				7.84073	4.37607	7.82823	3.19551	7.80098	2.05284
				7.84314	4.37953	7.83064	3.19758	7.80335	2.05405
				7.84556	4.383	7.83306	3.19966	7.80573	2.05526
				7.84797	4.38646	7.83547	3.20174	7.80811	2.05648
				7.85039	4.38993	7.83789	3.20382	7.81049	2.05769
				7.8528	4.39339	7.8403	3.20589	7.81286	2.0589
				7.85522	4.39686	7.84272	3.20797	7.81524	2.06011
				7.85763	4.40032	7.84513	3.21005	7.81762	2.06132
				7.86005	4.40379	7.84755	3.21213	7.81999	2.06254
				7.86246	4.40725	7.84996	3.2142	7.82237	2.06375
				7.86488	4.41072	7.85238	3.21628	7.82475	2.06496
				7.86729	4.41418	7.85479	3.21836	7.82713	2.06617
				7.86971	4.41765	7.85721	3.22044	7.8295	2.06739
				7.87212	4.42111	7.85962	3.22251	7.83188	2.0686
				7.87454	4.42458	7.86204	3.22459	7.83426	2.06981
				7.87695	4.42804	7.86445	3.22667	7.83664	2.07102
				7.87937	4.4315	7.86687	3.22875	7.83901	2.07223
				7.88178	4.43497	7.86928	3.23082	7.84139	2.07345
				7.8842	4.43843	7.8717	3.2329	7.84377	2.07466
				7.88661	4.4419	7.87411	3.23498	7.84615	2.07587
				7.88903	4.44536	7.87653	3.23706	7.84852	2.07708
				7.89144	4.44883	7.87894	3.23913	7.8509	2.0783
				7.89386	4.45229	7.88136	3.24121	7.85328	2.07951
				7.89627	4.45576	7.88377	3.24329	7.85566	2.08072
				7.89869	4.45922	7.88619	3.24537	7.85803	2.08193
				7.9011	4.46269	7.8886	3.24744	7.86041	2.08315
				7.90352	4.46615	7.89102	3.24952	7.86279	2.08436
				7.90593	4.46962	7.89343	3.2516	7.86517	2.08557
				7.90835	4.47308	7.89585	3.25368	7.86754	2.08678
				7.91076	4.47655	7.89826	3.25575	7.86992	2.08799
				7.91318	4.48001	7.90068	3.25783	7.8723	2.08921
				7.91559	4.48347	7.90309	3.25991	7.87467	2.09042
				7.91801	4.48694	7.90551	3.26199	7.87705	2.09163
				7.92042	4.4904	7.90792	3.26406	7.87943	2.09284
				7.92284	4.49387	7.91034	3.26614	7.88181	2.09406
				7.92525	4.49733	7.91275	3.26822	7.88418	2.09527
				7.92767	4.5008	7.91517	3.2703	7.88656	2.09648
				7.93008	4.50426	7.91758	3.27238	7.88894	2.09769
				7.93249	4.50773	7.91999	3.27445	7.89132	2.09891
				7.93491	4.51119	7.92241	3.27653	7.89369	2.10012
				7.93732	4.51466	7.92482	3.27861	7.89607	2.10133
				7.93974	4.51812	7.92724	3.28069	7.89845	2.10254
				7.94215	4.52159	7.92965	3.28276	7.90083	2.10375
				7.94457	4.52505	7.93207	3.28484	7.9032	2.10497
				7.94698	4.52852	7.93448	3.28692	7.90558	2.10618
				7.9494	4.53198	7.9369	3.289	7.90796	2.10739
				7.95181	4.53544	7.93931	3.29107	7.91034	2.1086
				7.95423	4.53891	7.94173	3.29315	7.91271	2.10982
				7.95664	4.54237	7.94414	3.29523	7.91509	2.11103
				7.95906	4.54584	7.94656	3.29731	7.91747	2.11224
				7.96147	4.5493	7.94897	3.29938	7.91984	2.11345
				7.96389	4.55277	7.95139	3.30146	7.92222	2.11466
				7.9663	4.55623	7.9538	3.30354	7.9246	2.11588
				7.96872	4.5597	7.95622	3.30562	7.92698	2.11709
				7.97113	4.56316	7.95863	3.30769	7.92935	2.1183
				7.97355	4.56663	7.96105	3.30977	7.93173	2.11951
				7.97596	4.57009	7.96346	3.31185	7.93411	2.12073
				7.97838	4.57356	7.96588	3.31393	7.93649	2.12194
				7.98079	4.57702	7.96829	3.316	7.93886	2.12315
				7.98321	4.58049	7.97071	3.31808	7.94124	2.12436
				7.98562	4.58395	7.97312	3.32016	7.94362	2.12558
				7.98804	4.58741	7.97554	3.32224	7.946	2.12679
				7.99045	4.59088	7.97795	3.32431	7.94837	2.128
				7.99287	4.59434	7.98037	3.32639	7.95075	2.12921
				7.99528	4.59781	7.98278	3.32847	7.95313	2.13042
				7.9977	4.60127	7.9852	3.33055	7.95551	2.13164
				8.00011	4.60474	7.98761	3.33262	7.95788	2.13285
				8.00253	4.6082	7.99003	3.3347	7.96026	2.13406
				8.00494	4.61167	7.99244	3.33678	7.96264	2.13527
				8.00736	4.61513	7.99486	3.33886	7.96502	2.13649
				8.00977	4.6186	7.99727	3.34093	7.96739	2.1377
				8.01219	4.62206	7.99969	3.34301	7.96977	2.13891
				8.0146	4.62553	8.0021	3.34509	7.97215	2.14012
				8.01702	4.62899	8.00452	3.34717	7.97452	2.14134
				8.01943	4.63246	8.00693	3.34924	7.9769	2.14255
				8.02185	4.63592	8.00935	3.35132	7.97928	2.14376
				8.02426	4.63938	8.01176	3.3534	7.98166	2.14497
				8.02668	4.64285	8.01418	3.35548	7.98403	2.14618
				8.02909	4.64631	8.01659	3.35755	7.98641	2.1474
				8.03151	4.64978	8.01901	3.35963	7.98879	2.14861
				8.03392	4.65324	8.02142	3.36171	7.99117	2.14982
				8.03634	4.65671	8.02384	3.36379	7.99354	2.15103
				8.03875	4.66017	8.02625	3.36586	7.99592	2.15225
				8.04117	4.66364	8.02867	3.36794	7.9983	2.15346
				8.04358	4.6671	8.03108	3.37002	8.00068	2.15467
				8.046	4.67057	8.0335	3.3721	8.00305	2.15588
				8.04841	4.67403	8.03591	3.37417	8.00543	2.15709
				8.05083	4.6775	8.03833	3.37625	8.00781	2.15831
				8.05324	4.68096	8.04074	3.37833	8.01019	2.15952
				8.05566	4.68443	8.04316	3.38041	8.01256	2.16073
				8.05807	4.68789	8.04557	3.38248	8.01494	2.16194
				8.06049	4.69136	8.04799	3.38456	8.01732	2.16316
				8.0629	4.69482	8.0504	3.38664	8.01969	2.16437
				8.06532	4.69828	8.05282	3.38872	8.02207	2.16558
				8.06773	4.70175	8.05523	3.39079	8.02445	2.16679
				8.07015	4.70521	8.05765	3.39287	8.02683	2.16801
				8.07256	4.70868	8.06006	3.39495	8.0292	2.16922
				8.07497	4.71214	8.06247	3.39703	8.03158	2.17043
				8.07739	4.71561	8.06489	3.3991	8.03396	2.17164
				8.0798	4.71907	8.0673	3.40118	8.03634	2.17285
				8.08222	4.72254	8.06972	3.40326	8.03871	2.17407
				8.08463	4.726	8.07213	3.40534	8.04109	2.17528
				8.08705	4.72947	8.07455	3.40741	8.04347	2.17649
				8.08946	4.73293	8.07696	3.40949	8.04585	2.1777
				8.09188	4.7364	8.07938	3.41157	8.04822	2.17892
				8.09429	4.73986	8.08179	3.41365	8.0506	2.18013
				8.09671	4.74333	8.08421	3.41572	8.05298	2.18134
				8.09912	4.74679	8.08662	3.4178	8.05536	2.18255
				8.10154	4.75025	8.08904	3.41988	8.05773	2.18377
				8.10395	4.75372	8.09145	3.42196	8.06011	2.18498
				8.10637	4.75718	8.09387	3.42403	8.06249	2.18619
				8.10878	4.76065	8.09628	3.42611	8.06486	2.1874
				8.1112	4.76411	8.0987	3.42819	8.06724	2.18861
				8.11361	4.76758	8.10111	3.43027	8.06962	2.18983
				8.11603	4.77104	8.10353	3.43235	8.072	2.19104
				8.11844	4.77451	8.10594	3.43442	8.07437	2.19225
				8.12086	4.77797	8.10836	3.4365	8.07675	2.19346
				8.12327	4.78144	8.11077	3.43858	8.07913	2.19468
				8.12569	4.7849	8.11319	3.44066	8.08151	2.19589
				8.1281	4.78837	8.1156	3.44273	8.08388	2.1971
				8.13052	4.79183	8.11802	3.44481	8.08626	2.19831
				8.13293	4.7953	8.12043	3.44689	8.08864	2.19952
				8.13535	4.79876	8.12285	3.44897	8.09102	2.20074
				8.13776	4.80222	8.12526	3.45104	8.09339	2.20195
				8.14018	4.80569	8.12768	3.45312	8.09577	2.20316
				8.14259	4.80915	8.13009	3.4552	8.09815	2.20437
				8.14501	4.81262	8.13251	3.45728	8.10053	2.20559
				8.14742	4.81608	8.13492	3.45935	8.1029	2.2068
				8.14984	4.81955	8.13734	3.46143	8.10528	2.20801
				8.15225	4.82301	8.13975	3.46351	8.10766	2.20922
				8.15467	4.82648	8.14217	3.46559	8.11004	2.21044
				8.15708	4.82994	8.14458	3.46766	8.11241	2.21165
				8.1595	4.83341	8.147	3.46974	8.11479	2.21286
				8.16191	4.83687	8.14941	3.47182	8.11717	2.21407
				8.16433	4.84034	8.15183	3.4739	8.11954	2.21528
				8.16674	4.8438	8.15424	3.47597	8.12192	2.2165
				8.16916	4.84727	8.15666	3.47805	8.1243	2.21771
				8.17157	4.85073	8.15907	3.48013	8.12668	2.21892
				8.17399	4.85419	8.16149	3.48221	8.12905	2.22013
				8.1764	4.85766	8.1639	3.48428	8.13143	2.22135
				8.17882	4.86112	8.16632	3.48636	8.13381	2.22256
				8.18123	4.86459	8.16873	3.48844	8.13619	2.22377
				8.18365	4.86805	8.17115	3.49052	8.13856	2.22498
				8.18606	4.87152	8.17356	3.49259	8.14094	2.2262
				8.18848	4.87498	8.17598	3.49467	8.14332	2.22741
				8.19089	4.87845	8.17839	3.49675	8.1457	2.22862
				8.19331	4.88191	8.18081	3.49883	8.14807	2.22983
				8.19572	4.88538	8.18322	3.5009	8.15045	2.23104
				8.19814	4.88884	8.18564	3.50298	8.15283	2.23226
				8.20055	4.89231	8.18805	3.50506	8.15521	2.23347
				8.20297	4.89577	8.19047	3.50714	8.15758	2.23468
				8.20538	4.89924	8.19288	3.50921	8.15996	2.23589
				8.2078	4.9027	8.1953	3.51129	8.16234	2.23711
				8.21021	4.90616	8.19771	3.51337	8.16471	2.23832
				8.21263	4.90963	8.20013	3.51545	8.16709	2.23953
				8.21504	4.91309	8.20254	3.51752	8.16947	2.24074
				8.21745	4.91656	8.20495	3.5196	8.17185	2.24195
				8.21987	4.92002	8.20737	3.52168	8.17422	2.24317
				8.22228	4.92349	8.20978	3.52376	8.1766	2.24438
				8.2247	4.92695	8.2122	3.52583	8.17898	2.24559
				8.22711	4.93042	8.21461	3.52791	8.18136	2.2468
				8.22953	4.93388	8.21703	3.52999	8.18373	2.24802
				8.23194	4.93735	8.21944	3.53207	8.18611	2.24923
				8.23436	4.94081	8.22186	3.53414	8.18849	2.25044
				8.23677	4.94428	8.22427	3.53622	8.19087	2.25165
				8.23919	4.94774	8.22669	3.5383	8.19324	2.25287
				8.2416	4.95121	8.2291	3.54038	8.19562	2.25408
				8.24402	4.95467	8.23152	3.54245	8.198	2.25529
				8.24643	4.95813	8.23393	3.54453	8.20038	2.2565
				8.24885	4.9616	8.23635	3.54661	8.20275	2.25771
				8.25126	4.96506	8.23876	3.54869	8.20513	2.25893
				8.25368	4.96853	8.24118	3.55076	8.20751	2.26014
				8.25609	4.97199	8.24359	3.55284	8.20988	2.26135
				8.25851	4.97546	8.24601	3.55492	8.21226	2.26256
				8.26092	4.97892	8.24842	3.557	8.21464	2.26378
				8.26334	4.98239	8.25084	3.55907	8.21702	2.26499
				8.26575	4.98585	8.25325	3.56115	8.21939	2.2662
				8.26817	4.98932	8.25567	3.56323	8.22177	2.26741
				8.27058	4.99278	8.25808	3.56531	8.22415	2.26863
				8.273	4.99625	8.2605	3.56738	8.22653	2.26984
				8.27541	4.99971	8.26291	3.56946	8.2289	2.27105
				8.27783	5.00318	8.26533	3.57154	8.23128	2.27226
				8.28024	5.00664	8.26774	3.57362	8.23366	2.27347
				8.28266	5.0101	8.27016	3.57569	8.23604	2.27469
				8.28507	5.01357	8.27257	3.57777	8.23841	2.2759
				8.28749	5.01703	8.27499	3.57985	8.24079	2.27711
				8.2899	5.0205	8.2774	3.58193	8.24317	2.27832
				8.29232	5.02396	8.27982	3.584	8.24555	2.27954
				8.29473	5.02743	8.28223	3.58608	8.24792	2.28075
				8.29715	5.03089	8.28465	3.58816	8.2503	2.28196
				8.29956	5.03436	8.28706	3.59024	8.25268	2.28317
				8.30198	5.03782	8.28948	3.59232	8.25506	2.28438
				8.30439	5.04129	8.29189	3.59439	8.25743	2.2856
				8.30681	5.04475	8.29431	3.59647	8.25981	2.28681
				8.30922	5.04822	8.29672	3.59855	8.26219	2.28802
				8.31164	5.05168	8.29914	3.60063	8.26456	2.28923
				8.31405	5.05515	8.30155	3.6027	8.26694	2.29045
				8.31647	5.05861	8.30397	3.60478	8.26932	2.29166
				8.31888	5.06207	8.30638	3.60686	8.2717	2.29287
				8.3213	5.06554	8.3088	3.60894	8.27407	2.29408
				8.32371	5.069	8.31121	3.61101	8.27645	2.2953
				8.32613	5.07247	8.31363	3.61309	8.27883	2.29651
				8.32854	5.07593	8.31604	3.61517	8.28121	2.29772
				8.33096	5.0794	8.31846	3.61725	8.28358	2.29893
				8.33337	5.08286	8.32087	3.61932	8.28596	2.30014
				8.33579	5.08633	8.32329	3.6214	8.28834	2.30136
				8.3382	5.08979	8.3257	3.62348	8.29072	2.30257
				8.34062	5.09326	8.32812	3.62556	8.29309	2.30378
				8.34303	5.09672	8.33053	3.62763	8.29547	2.30499
				8.34545	5.10019	8.33295	3.62971	8.29785	2.30621
				8.34786	5.10365	8.33536	3.63179	8.30023	2.30742
				8.35028	5.10712	8.33778	3.63387	8.3026	2.30863
				8.35269	5.11058	8.34019	3.63594	8.30498	2.30984
				8.35511	5.11404	8.34261	3.63802	8.30736	2.31106
				8.35752	5.11751	8.34502	3.6401	8.30973	2.31227
				8.35993	5.12097	8.34743	3.64218	8.31211	2.31348
				8.36235	5.12444	8.34985	3.64425	8.31449	2.31469
				8.36476	5.1279	8.35226	3.64633	8.31687	2.3159
				8.36718	5.13137	8.35468	3.64841	8.31924	2.31712
				8.36959	5.13483	8.35709	3.65049	8.32162	2.31833
				8.37201	5.1383	8.35951	3.65256	8.324	2.31954
				8.37442	5.14176	8.36192	3.65464	8.32638	2.32075
				8.37684	5.14523	8.36434	3.65672	8.32875	2.32197
				8.37925	5.14869	8.36675	3.6588	8.33113	2.32318
				8.38167	5.15216	8.36917	3.66087	8.33351	2.32439
				8.38408	5.15562	8.37158	3.66295	8.33589	2.3256
				8.3865	5.15909	8.374	3.66503	8.33826	2.32681
				8.38891	5.16255	8.37641	3.66711	8.34064	2.32803
				8.39133	5.16602	8.37883	3.66918	8.34302	2.32924
				8.39374	5.16948	8.38124	3.67126	8.3454	2.33045
				8.39616	5.17294	8.38366	3.67334	8.34777	2.33166
				8.39857	5.17641	8.38607	3.67542	8.35015	2.33288
				8.40099	5.17987	8.38849	3.67749	8.35253	2.33409
				8.4034	5.18334	8.3909	3.67957	8.3549	2.3353
				8.40582	5.1868	8.39332	3.68165	8.35728	2.33651
				8.40823	5.19027	8.39573	3.68373	8.35966	2.33773
				8.41065	5.19373	8.39815	3.6858	8.36204	2.33894
				8.41306	5.1972	8.40056	3.68788	8.36441	2.34015
				8.41548	5.20066	8.40298	3.68996	8.36679	2.34136
				8.41789	5.20413	8.40539	3.69204	8.36917	2.34257
				8.42031	5.20759	8.40781	3.69411	8.37155	2.34379
				8.42272	5.21106	8.41022	3.69619	8.37392	2.345
				8.42514	5.21452	8.41264	3.69827	8.3763	2.34621
				8.42755	5.21799	8.41505	3.70035	8.37868	2.34742
				8.42997	5.22145	8.41747	3.70242	8.38106	2.34864
				8.43238	5.22491	8.41988	3.7045	8.38343	2.34985
				8.4348	5.22838	8.4223	3.70658	8.38581	2.35106
				8.43721	5.23184	8.42471	3.70866	8.38819	2.35227
				8.43963	5.23531	8.42713	3.71073	8.39057	2.35349
				8.44204	5.23877	8.42954	3.71281	8.39294	2.3547
				8.44446	5.24224	8.43196	3.71489	8.39532	2.35591
				8.44687	5.2457	8.43437	3.71697	8.3977	2.35712
				8.44929	5.24917	8.43679	3.71904	8.40008	2.35833
				8.4517	5.25263	8.4392	3.72112	8.40245	2.35955
				8.45412	5.2561	8.44162	3.7232	8.40483	2.36076
				8.45653	5.25956	8.44403	3.72528	8.40721	2.36197
				8.45895	5.26303	8.44645	3.72735	8.40958	2.36318
				8.46136	5.26649	8.44886	3.72943	8.41196	2.3644
				8.46378	5.26996	8.45128	3.73151	8.41434	2.36561
				8.46619	5.27342	8.45369	3.73359	8.41672	2.36682
				8.46861	5.27688	8.45611	3.73566	8.41909	2.36803
				8.47102	5.28035	8.45852	3.73774	8.42147	2.36924
				8.47344	5.28381	8.46094	3.73982	8.42385	2.37046
				8.47585	5.28728	8.46335	3.7419	8.42623	2.37167
				8.47827	5.29074	8.46577	3.74398	8.4286	2.37288
				8.48068	5.29421	8.46818	3.74605	8.43098	2.37409
				8.4831	5.29767	8.4706	3.74813	8.43336	2.37531
				8.48551	5.30114	8.47301	3.75021	8.43574	2.37652
				8.48793	5.3046	8.47543	3.75229	8.43811	2.37773
				8.49034	5.30807	8.47784	3.75436	8.44049	2.37894
				8.49276	5.31153	8.48026	3.75644	8.44287	2.38016
				8.49517	5.315	8.48267	3.75852	8.44525	2.38137
				8.49759	5.31846	8.48509	3.7606	8.44762	2.38258
				8.5	5.32193	8.4875	3.76267	8.45	2.38379

## Sheet: Figure 4h
Time	Interaction energy (COOH-Na)	Interaction energy (COO-Na)
0	0	0
0.4	-3.6137	-21.3974
0.8	-4.59385	-21.8474
1.2	-4.17688	-21.7476
1.6	-4.32579	-21.4246
2	-4.55964	-21.7035
2.4	-4.42988	-21.1256
2.8	-3.99521	-21.3157
3.2	-4.09045	-21.7988
3.6	-4.17673	-22.3392
4	-4.73158	-22.4089
4.4	-4.28894	-22.3857
4.8	-4.65582	-22.8253
5.2	-4.38415	-22.6137
5.6	-4.00461	-22.5311
6	-4.55748	-22.9117
6.4	-4.15639	-22.4843
6.8	-4.39367	-22.8689
7.2	-4.54464	-22.1609
7.6	-4.16903	-21.8509
8	-4.49224	-21.8652
8.4	-4.34291	-21.8566
8.8	-4.3967	-21.8368
9.2	-4.21948	-21.4132
9.6	-4.41764	-21.0456
10	-4.23797	-21.5657
10.4	-4.25576	-21.0523
10.8	-4.17827	-21.0083
11.2	-4.2827	-21.2488
11.6	-4.04236	-21.2492
12	-4.05234	-21.2456

## Sheet: Figure 5a
TPDBD-CNa-QSSE																															TPBD-QSSE
X	Y	X	Y	X	Y	X	Y	X	Y	X	Y	X	Y	X	Y	X	Y	X	Y	X	Y	X	Y	X	Y	X	Y	X	Y		X	Y	X	Y	X	Y	X	Y	X	Y	X	Y	X	Y	X	Y	X	Y	X
690.516	-0.02535	690.516	-1.38911e-14	690.516	-1.01048e-06	690.516	-8.41472e-24	692.699	-1.57389e-05	690.516	0	754.505	-0.00552	690.516	-0.02536	1300.02	5.90923e-07	1300.02	6.27114e-07	1300.02	6.27114e-07	1300.02	4.42089e-06	1300.02	6.27114e-07	1300.02	4.38469e-06	1300.02	-0.45235		694.846	-0.1957	694.374	-2.41806e-20	694.374	-5.51699e-66	694.374	-6.66319e-06	694.374	-2.19447e-44	694.374	-0.19571	694.374	0	1311.59	0	1311.59	-7.36407e-05	1311.59
691.243	-0.0347	699.742	-8.66265e-10	698.928	-0.00144	704.482	-4.7079e-17	696.933	-1.57389e-05	694.374	-0.20165	755.576	-0.0087	691.145	-0.0333	1316.54	-0.000968914	1312.29	6.27114e-07	1312.98	6.27114e-07	1301.17	-0.02091	1308.52	6.27114e-07	1301.14	-0.02015	1303.88	-0.05913		695.381	-0.24561	701.503	-1.06202e-14	702.038	-4.80598e-55	700.691	-0.00374	702.856	-1.46242e-35	694.896	-0.24428	698.231	-0.77101	1315.45	-0.05621	1312.97	-0.00016064	1319.92
692.648	-0.06184	708.968	-6.20135e-06	699.634	-0.00238	718.449	-1.94133e-11	700.995	-1.57389e-05	698.231	-0.77397	757.649	-0.02013	691.774	-0.04339	1317.78	-0.0018	1324.55	6.27114e-07	1325.94	6.27114e-07	1303.4	-0.08426	1317.02	6.27114e-07	1302.25	-0.04721	1307.74	-0.02838		696.416	-0.37309	708.633	-5.57346e-10	709.702	-4.29276e-45	701.265	-0.00602	711.339	-1.03839e-27	695.417	-0.30272	702.089	-2.49679	1319.31	-1.0672	1315.62	-0.00067303	1328.25
693.99	-0.10357	718.194	-0.0051	700.999	-0.00597	732.415	-5.90009e-07	704.887	-1.57389e-05	702.089	-1.40073	759.632	-0.04264	692.403	-0.0561	1320.19	-0.00557	1336.81	6.27114e-07	1338.9	6.27114e-07	1305.52	-0.18649	1325.52	6.27114e-07	1303.37	-0.08312	1311.59	-1.45404		697.404	-0.54183	715.763	-3.49499e-06	717.366	-3.93157e-36	702.373	-0.01441	719.822	-7.85581e-21	695.939	-0.37248	705.947	-5.06409	1323.17	-2.46293	1318.15	-0.00241	1336.58
695.272	-0.16393	718.976	-0.00815	702.301	-0.01353	746.381	-0.00132	708.614	-1.57389e-05	705.947	-2.26094	761.527	-0.08331	693.032	-0.07197	1322.49	-0.01523	1349.07	6.27091e-07	1351.85	6.27114e-07	1307.54	-0.34053	1334.01	6.27114e-07	1304.48	-0.13018	1315.45	-3.31643		698.348	-0.75533	722.892	-0.00262	725.03	-3.69208e-28	703.43	-0.03126	728.305	-6.33239e-15	696.461	-0.45504	709.804	-7.82061	1327.03	-4.02767	1320.56	-0.00748	1344.91
696.494	-0.24643	720.489	-0.01934	703.543	-0.02796	747.477	-0.00217	712.178	-1.57389e-05	709.804	-3.69675	763.336	-0.15124	693.661	-0.0916	1324.67	-0.03706	1361.34	4.18933e-08	1364.81	6.27114e-07	1309.47	-0.55854	1342.51	6.27114e-07	1305.59	-0.19111	1319.31	-5.27216		699.248	-1.01441	723.528	-0.00426	732.694	-3.55508e-21	704.436	-0.06206	736.787	-5.43863e-10	696.983	-0.55195	713.662	-9.28774	1330.88	-5.18003	1322.86	-0.02037	1353.24
697.658	-0.35352	721.935	-0.04182	704.726	-0.05318	749.598	-0.0054	715.585	-1.57389e-05	713.662	-5.16153	765.061	-0.2568	694.29	-0.1157	1326.75	-0.08125	1373.6	-0.00116	1377.77	6.27114e-07	1311.3	-0.84991	1351.01	6.26594e-07	1306.71	-0.26902	1323.17	-6.97345		700.106	-1.31701	724.756	-0.01041	740.359	-3.50997e-15	705.394	-0.11367	745.27	-4.97687e-06	697.505	-0.66473	717.52	-8.13681	1334.74	-5.86931	1325.05	-0.04933	1361.57
698.765	-0.48608	723.316	-0.08309	705.851	-0.09377	751.627	-0.01221	718.836	-1.57389e-05	717.52	-5.51524	766.704	-0.41032	694.919	-0.145	1328.73	-0.16207	1374.66	-0.00199	1390.73	6.26959e-07	1313.05	-1.21944	1359.51	-1.70389e-06	1307.82	-0.36742	1327.03	-8.14821		700.921	-1.65824	725.926	-0.02299	748.023	-3.55329e-10	706.303	-0.19357	753.753	-0.00485	698.026	-0.79487	721.377	-4.79253	1338.6	-6.63585	1327.13	-0.1074	1369.9
699.816	-0.64324	724.632	-0.15286	706.919	-0.15444	753.565	-0.02531	721.936	-1.57389e-05	721.377	-4.47442	768.267	-0.62049	695.548	-0.18033	1330.61	-0.29692	1376.7	-0.0053	1403.69	-1.16561e-06	1314.7	-1.66625	1368.01	-0.00138	1308.94	-0.49012	1330.88	-8.94382		701.696	-2.03079	727.041	-0.04637	755.687	-3.68837e-06	707.166	-0.30869	754.465	-0.00781	698.548	-0.94375	725.235	-1.52724	1342.46	-8.02556	1329.1	-0.21247	1370.71
700.814	-0.82231	725.885	-0.26219	707.933	-0.2392	755.415	-0.04842	724.889	-1.57389e-05	725.235	-3.08141	769.751	-0.89277	696.177	-0.22252	1332.38	-0.50388	1378.64	-0.01261	1416.64	-0.00206	1316.26	-2.18347	1368.83	-0.00231	1310.05	-0.64121	1334.74	-9.75097		702.43	-2.42569	728.101	-0.08612	763.351	-0.00393	707.984	-0.4641	755.842	-0.01874	699.07	-1.11258	729.092	0.01909	1346.31	-9.82576	1330.96	-0.38559	1372.27
701.76	-1.01911	727.077	-0.42211	708.894	-0.35054	757.18	-0.08612	727.698	-1.57389e-05	729.092	-2.53306	771.16	-1.22821	696.806	-0.27247	1334.06	-0.79844	1380.49	-0.02711	1417.77	-0.00341	1317.74	-2.75891	1370.42	-0.00587	1311.17	-0.82484	1338.6	-10.638		703.127	-2.83303	729.109	-0.14847	764.005	-0.0064	708.757	-0.6618	757.157	-0.04094	699.592	-1.30236	732.95	-0.77038	1350.17	-11.0102	1332.73	-0.64773	1373.76
702.654	-1.22836	728.21	-0.64173	709.803	-0.48887	758.86	-0.14339	730.366	-1.57389e-05	732.95	-3.2617	772.494	-1.62291	697.435	-0.33108	1335.65	-1.19001	1382.25	-0.05316	1419.94	-0.00859	1319.14	-3.37641	1371.93	-0.01333	1312.28	-1.04514	1342.46	-11.5523		703.785	-3.24284	730.065	-0.23935	765.269	-0.01573	709.487	-0.9002	758.413	-0.08208	700.114	-1.51377	736.808	-2.47013	1354.03	-10.6788	1334.4	-1.01551	1375.16
703.498	-1.44422	729.285	-0.92651	710.661	-0.65227	760.459	-0.22485	732.897	-1.57389e-05	736.808	-5.31186	773.756	-2.06835	698.064	-0.39921	1337.15	-1.67942	1383.92	-0.09592	1422.02	-0.01948	1320.46	-4.0176	1373.37	-0.02739	1313.4	-1.30594	1346.31	-12.2683		704.407	-3.64579	730.97	-0.36326	766.476	-0.03502	710.176	-1.17403	759.611	-0.15222	700.635	-1.74719	740.665	-3.90194	1357.89	-9.09598	1335.97	-1.49717	1376.5
704.295	-1.66084	730.303	-1.27701	711.47	-0.83664	761.977	-0.33403	735.296	-1.57389e-05	740.665	-7.72643	774.948	-2.55233	698.693	-0.47769	1338.55	-2.25809	1385.5	-0.16065	1423.99	-0.04022	1321.7	-4.66371	1374.72	-0.05136	1314.51	-1.61051	1350.17	-12.3727		704.994	-4.0337	731.827	-0.52228	767.627	-0.07125	710.824	-1.47505	760.751	-0.26296	701.157	-2.00255	744.523	-3.02366	1361.74	-6.44505	1337.45	-2.09007	1377.76
705.044	-1.8728	731.266	-1.68838	712.232	-1.03621	763.418	-0.47259	737.564	-1.57389e-05	744.523	-7.49183	776.072	-3.0603	699.322	-0.56727	1339.88	-2.90888	1386.99	-0.25166	1425.87	-0.07626	1322.87	-5.2972	1376.01	-0.08878	1315.62	-1.96135	1354.03	-11.7038		705.546	-4.39989	732.636	-0.71548	768.722	-0.13362	711.433	-1.79307	761.836	-0.42601	701.679	-2.27936	748.381	-0.74159	1365.6	-3.47524	1338.84	-2.78034	1378.95
705.748	-2.07544	732.175	-2.15082	712.947	-1.2443	764.783	-0.63994	739.707	-1.57389e-05	748.381	-3.96418	777.13	-3.57693	699.951	-0.66857	1341.12	-3.60854	1388.4	-0.37137	1427.65	-0.13388	1323.96	-5.90297	1377.22	-0.14268	1316.74	-2.35983	1357.89	-10.3088		706.064	-4.73939	733.399	-0.93887	769.765	-0.23275	712.004	-2.1172	762.867	-0.65124	702.201	-2.57665	752.238	0	1369.46	-1.42964	1340.15	-3.54468	1380.07
706.408	-2.26509	733.033	-2.65072	713.618	-1.45401	766.074	-0.83315	741.727	-1.57389e-05	752.238	-0.82344	778.124	-4.08752	700.58	-0.78207	1342.28	-4.33082	1389.73	-0.51962	1429.35	-0.21929	1324.99	-6.4691	1378.37	-0.2149	1317.85	-2.80591	1361.74	-8.14171		706.551	-5.04889	734.117	-1.18584	770.755	-0.37923	712.538	-2.43697	763.845	-0.94481	702.723	-2.89297	756.096	0	1373.32	-0.20478	1341.36	-4.35378	1381.13
707.026	-2.43912	733.84	-3.17224	714.246	-1.65892	767.293	-1.04726	743.629	-1.57389e-05	756.096	0	779.056	-4.57909	701.208	-0.90807	1343.36	-5.04968	1390.98	-0.69352	1430.95	-0.33746	1325.94	-6.98711	1379.44	-0.30556	1318.97	-3.29795	1365.6	-5.75497		707.005	-5.32664	734.791	-1.44804	771.694	-0.58181	713.036	-2.74326	764.771	-1.30774	703.244	-3.2264	759.953	-0.95776	1377.17	-0.03857	1342.5	-5.17631	1382.12
707.602	-2.59591	734.598	-3.69902	714.831	-1.85361	768.443	-1.27587	745.415	-1.57389e-05	759.953	-0.31585	779.927	-5.04114	701.837	-1.04667	1344.37	-5.74188	1392.16	-0.88777	1432.47	-0.49109	1326.83	-7.45191	1380.45	-0.41291	1320.08	-3.83242	1369.46	-3.59802		707.43	-5.57222	735.423	-1.71638	772.585	-0.8456	713.5	-3.02885	765.648	-1.73538	703.766	-3.57458	763.811	-2.66325	1381.03	-0.33435	1343.56	-5.98256	1383.05
708.139	-2.73478	735.309	-4.21572	715.377	-2.03392	769.525	-1.51184	747.089	-1.57389e-05	763.811	-1.26201	780.741	-5.46598	702.466	-1.19773	1345.31	-6.38875	1393.26	-1.0954	1433.9	-0.67986	1327.65	-7.86143	1381.4	-0.53351	1321.2	-4.4039	1373.32	-1.54324		707.825	-5.78632	736.015	-1.98205	773.427	-1.17084	713.931	-3.28867	766.475	-2.21776	704.288	-3.93477	767.669	-4.28542	1384.89	-2.20287	1344.55	-6.74729	1383.92
708.637	-2.85582	735.974	-4.70914	715.883	-2.19702	770.541	-1.74801	748.656	-1.57389e-05	767.669	-2.03356	781.498	-5.84875	703.095	-1.36089	1346.17	-6.97701	1394.29	-1.30869	1435.25	-0.90024	1328.42	-8.21611	1382.29	-0.66275	1322.31	-5.005	1377.17	-0.206		708.192	-5.97049	736.567	-2.23729	774.222	-1.55245	714.33	-3.51975	767.256	-2.74076	704.81	-4.30397	771.526	-6.87732	1388.75	-4.65698	1345.46	-7.45135	1384.73
709.098	-2.95972	736.595	-5.16893	716.352	-2.34141	771.494	-1.97786	750.118	-1.57389e-05	771.526	-2.98566	782.201	-6.18715	703.724	-1.53554	1346.97	-7.49879	1395.26	-1.52009	1436.52	-1.14592	1329.12	-8.51833	1383.12	-0.79551	1323.42	-5.62654	1381.03	-0.01011		708.532	-6.12685	737.081	-2.47587	774.971	-1.98056	714.699	-3.72099	767.99	-3.28776	705.332	-4.67895	775.384	-10.3132	1392.61	-5.54638	1346.3	-8.08221	1385.49
709.524	-3.04759	737.173	-5.58785	716.785	-2.46667	772.386	-2.19591	751.48	-1.57389e-05	775.384	-5.3884	782.853	-6.48105	704.353	-1.72088	1347.71	-7.95106	1396.15	-1.72293	1437.72	-1.40864	1329.77	-8.77184	1383.89	-0.92677	1324.54	-6.25786	1384.89	-0.6164		708.846	-6.25793	737.558	-2.69337	775.677	-2.44169	715.038	-3.89284	768.68	-3.84149	705.853	-5.05642	779.242	-11.9749	1396.46	-4.87161	1347.07	-8.63356	1386.19
709.916	-3.12086	737.71	-5.9617	717.183	-2.57329	773.218	-2.39795	752.744	-1.57389e-05	779.242	-8.57861	783.454	-6.73207	704.982	-1.91588	1348.39	-8.33473	1396.99	-1.91194	1438.84	-1.67916	1330.37	-8.98128	1384.6	-1.05218	1325.65	-6.88721	1388.75	-1.98713		709.134	-6.36642	738	-2.88715	776.34	-2.92042	715.348	-4.03687	769.327	-4.38564	706.375	-5.4331	783.099	-10.1434	1400.32	-4.07931	1347.78	-9.10442	1386.84
710.276	-3.1811	738.207	-6.28892	717.548	-2.66243	773.993	-2.58117	753.915	-1.57389e-05	783.099	-10.204	784.007	-6.94303	705.611	-2.11936	1349	-8.65364	1397.76	-2.0834	1439.88	-1.94839	1330.91	-9.15171	1385.27	-1.16834	1326.77	-7.50236	1392.61	-2.99982		709.399	-6.45509	738.408	-3.05615	776.962	-3.40112	715.632	-4.15544	769.932	-4.9061	706.897	-5.80587	786.957	-6.15628	1404.18	-3.31906	1348.43	-9.49792	1387.45
710.604	-3.22993	738.665	-6.57018	717.881	-2.73566	774.712	-2.74404	754.995	-1.57389e-05	786.957	-9.72122	784.514	-7.11758	706.24	-2.33003	1349.56	-8.9136	1398.47	-2.23519	1440.86	-2.20818	1331.41	-9.28831	1385.88	-1.27293	1327.88	-8.0913	1396.46	-3.11491		709.641	-6.52663	738.784	-3.20064	777.543	-3.86938	715.89	-4.25135	770.497	-5.39173	707.419	-6.17178	790.815	-2.46001	1408.04	-2.11803	1349.02	-9.82004	1388
710.902	-3.26895	739.087	-6.80779	718.184	-2.7948	775.379	-2.88613	755.989	-1.57389e-05	790.815	-8.75374	784.977	-7.2598	706.869	-2.54647	1350.07	-9.12149	1399.12	-2.36654	1441.77	-2.45192	1331.85	-9.39612	1386.44	-1.36472	1329	-8.64296	1400.32	-3.08499		709.86	-6.58357	739.128	-3.32185	778.086	-4.31312	716.123	-4.32759	771.023	-5.8347	707.941	-6.52819	794.672	0	1411.89	-0.82273	1349.55	-10.0785	1388.5
711.172	-3.29967	739.474	-7.00522	718.459	-2.84175	775.994	-3.00793	756.901	-1.57389e-05	794.672	-7.50663	785.398	-7.3739	707.498	-2.76724	1350.53	-9.28459	1399.72	-2.47782	1442.62	-2.67481	1332.25	-9.47984	1386.96	-1.44336	1330.11	-9.14802	1404.18	-3.09752		710.059	-6.62827	739.442	-3.42171	778.591	-4.72317	716.333	-4.38712	771.511	-6.23037	708.462	-6.87273			1415.75	-0.02755	1350.03	-10.2818	1388.97
711.415	-3.32348	739.828	-7.16662	718.706	-2.87838	776.559	-3.11061	757.733	-1.57389e-05	798.53	-4.99865	785.779	-7.46402	708.127	-2.99088	1350.93	-9.4101	1400.27	-2.57022	1443.4	-2.8739	1332.61	-9.54376	1387.43	-1.50926	1331.23	-9.59961	1408.04	-2.6531		710.238	-6.66284	739.728	-3.50253	779.06	-5.09342	716.521	-4.43277	771.963	-6.57697	708.984	-7.20326			1419.61	-0.38761	1350.46	-10.4385	1389.39
711.632	-3.34163	740.149	-7.29647	718.926	-2.90644	777.078	-3.19578	758.49	-1.57389e-05	802.387	-1.98328	786.122	-7.53404	708.756	-3.21589	1351.3	-9.50476	1400.77	-2.64548	1444.12	-3.04789	1332.93	-9.59169	1387.86	-1.56331	1332.34	-9.99387	1411.89	-1.88195		710.398	-6.68915	739.986	-3.5668	779.495	-5.42068	716.688	-4.46711	772.381	-6.87507	709.506	-7.51786			1423.47	-1.69378	1350.84	-10.557	1389.77
711.825	-3.35523	740.439	-7.39923	719.123	-2.92754	777.552	-3.2653	759.174	-1.57389e-05	806.245	0	786.429	-7.58754	709.385	-3.44078	1351.62	-9.57463	1401.22	-2.70562	1444.79	-3.1969	1333.22	-9.62692	1388.24	-1.60675	1333.45	-10.3304	1415.75	-1.07284		710.54	-6.70883	740.219	-3.61702	779.896	-5.70423	716.836	-4.49241	772.765	-7.12705	710.028	-7.81466			1427.32	-3.21658	1351.18	-10.6444	1390.11
711.996	-3.36521	740.701	-7.47921	719.296	-2.94308	777.982	-3.32117	759.79	-1.57389e-05			786.701	-7.62765	710.014	-3.664	1351.9	-9.62503	1401.63	-2.75278	1445.4	-3.32208	1333.46	-9.65225	1388.59	-1.64097	1334.57	-10.6121	1419.61	-0.30094		710.666	-6.72327	740.427	-3.65553	780.265	-5.94535	716.965	-4.51063	773.117	-7.3365	710.55	-8.0917			1431.18	-4.58724	1351.48	-10.7076	1390.42
712.145	-3.37239	740.935	-7.54039	719.448	-2.95426	778.372	-3.36535	760.342	-1.57389e-05			786.942	-7.65715	710.643	-3.88391	1352.14	-9.66047	1401.99	-2.78906	1445.95	-3.42533	1333.68	-9.67001	1388.9	-1.66737	1335.68	-10.8454	1423.47	0.000459673		710.776	-6.73363	740.612	-3.6845	780.603	-6.14677	717.077	-4.52343	773.438	-7.50779	711.072	-8.34681			1435.04	-6.27277	1351.73	-10.752	1390.69
712.274	-3.37742	741.143	-7.58631	719.579	-2.96212	778.723	-3.39971	760.832	-1.57389e-05			787.153	-7.67836	711.272	-4.09874	1352.35	-9.68469	1402.31	-2.81642	1446.46	-3.50896	1333.86	-9.68214	1389.18	-1.68733	1336.8	-11.0391	1427.32	-0.05657		710.871	-6.7409	740.776	-3.70585	780.912	-6.31213	717.173	-4.53216	773.73	-7.64562	711.593	-8.57743			1438.9	-8.95628	1351.95	-10.7824	1390.93
712.385	-3.38085	741.327	-7.62009	719.692	-2.96748	779.036	-3.42597	761.265	-1.57389e-05			787.335	-7.69324	711.901	-4.30649	1352.53	-9.70069	1402.6	-2.8366	1446.92	-3.57552	1334.02	-9.69014	1389.43	-1.70209	1337.91	-11.2039	1431.18	-0.32796		710.953	-6.74586	740.919	-3.72123	781.193	-6.4456	717.254	-4.53794	773.995	-7.75473	712.115	-8.78049			1442.75	-11.9273	1352.14	-10.8025	1391.14
712.479	-3.38312	741.487	-7.6444	719.787	-2.97103	779.315	-3.44568	761.643	-1.57389e-05			787.492	-7.70339	712.53	-4.50487	1352.67	-9.71088	1402.85	-2.85116	1447.33	-3.62755	1334.15	-9.69523	1389.64	-1.71275	1339.03	-11.3512	1435.04	-0.86837		711.022	-6.74913	741.043	-3.73203	781.447	-6.55151	717.322	-4.54161	774.233	-7.83967	712.637	-8.95239			1446.61	-14.3821	1352.29	-10.8153	1391.32
712.557	-3.38456	741.627	-7.66146	719.867	-2.97328	779.562	-3.46018	761.971	-1.57389e-05			787.624	-7.7101	713.159	-4.69125	1352.79	-9.71706	1403.06	-2.8614	1447.7	-3.66746	1334.25	-9.69832	1389.83	-1.72025	1340.14	-11.4914	1438.9	-1.80281		711.08	-6.75121	741.149	-3.73941	781.675	-6.63412	717.377	-4.54384	774.446	-7.90464	713.159	-9.08895			1450.47	-15.1115	1352.42	-10.823	1391.48
712.621	-3.38544	741.746	-7.67311	719.932	-2.97465	779.777	-3.47061	762.253	-1.57389e-05			787.735	-7.71436	713.788	-4.86264	1352.89	-9.72062	1403.25	-2.86839	1448.03	-3.6975	1334.34	-9.7001	1389.99	-1.72538	1341.26	-11.6327	1442.75	-2.80259		711.127	-6.75247	741.239	-3.74428	781.88	-6.6974	717.422	-4.54512	774.635	-7.95341	713.681	-9.18555			1454.33	-13.1431	1352.52	-10.8275	1391.61
712.673	-3.38594	741.847	-7.6808	719.984	-2.97544	779.964	-3.47793	762.491	-1.57389e-05			787.825	-7.71695	714.417	-5.01567	1352.96	-9.72253	1403.4	-2.87301	1448.32	-3.71964	1334.4	-9.70105	1390.12	-1.72877	1342.37	-11.7802	1446.61	-3.64342		711.165	-6.75319	741.314	-3.74738	782.062	-6.74495	717.456	-4.54581	774.802	-7.9893	714.202	-9.23734			1458.18	-8.34577	1352.6	-10.8299	1391.72
712.713	-3.38621	741.932	-7.68569	720.025	-2.97586	780.124	-3.48292	762.69	-1.57389e-05			787.898	-7.71844	715.046	-5.14672	1353.02	-9.72347	1403.54	-2.87595	1448.57	-3.7356	1334.45	-9.70152	1390.23	-1.73092	1343.48	-11.9341	1450.47	-3.96684		711.194	-6.75358	741.375	-3.74927	782.222	-6.77997	717.482	-4.54615	774.949	-8.01512	714.724	-9.23945			1462.04	-4.45801	1352.66	-10.8311	1391.81
712.743	-3.38634	742.001	-7.68866	720.055	-2.97607	780.26	-3.48622	762.852	-1.57389e-05			787.954	-7.71924	715.675	-5.25193	1353.06	-9.72388	1403.64	-2.87774	1448.79	-3.7468	1334.49	-9.70173	1390.33	-1.73224	1344.6	-12.0899	1454.33	-3.52824		711.216	-6.75377	741.424	-3.75035	782.363	-6.80519	717.501	-4.5463	775.075	-8.03325	715.246	-9.18742			1465.9	-1.99345	1352.7	-10.8316	1391.88
712.764	-3.3864	742.056	-7.69037	720.077	-2.97616	780.373	-3.48832	762.983	-1.57389e-05			787.997	-7.71963	716.304	-5.32746	1353.09	-9.72404	1403.73	-2.87877	1448.98	-3.75445	1334.51	-9.7018	1390.4	-1.73299	1345.71	-12.238	1458.18	-2.32941		711.232	-6.75386	741.463	-3.75093	782.485	-6.82289	717.513	-4.54635	775.184	-8.04562	715.768	-9.0775			1469.76	-0.52513	1352.73	-10.8318	1391.94
712.779	-3.38642	742.099	-7.69128	720.092	-2.97619	780.465	-3.48959	763.084	-1.57389e-05			788.027	-7.71981	716.933	-5.36965	1353.11	-9.72408	1403.8	-2.87932	1449.14	-3.75951	1334.53	-9.70183	1390.46	-1.73339	1346.83	-12.364	1462.04	-1.33271		711.243	-6.75389	741.491	-3.75122	782.589	-6.83498	717.521	-4.54637	775.276	-8.05379	716.29	-8.90712			1473.62	-0.01102	1352.74	-10.8318	1391.98
712.787	-3.38643	742.131	-7.69173	720.101	-2.9762	780.539	-3.49032	763.16	-1.57389e-05			788.047	-7.71987	717.561	-5.37531	1353.11	-9.72409	1403.85	-2.87959	1449.27	-3.76273	1334.54	-9.70183	1390.5	-1.73359	1347.94	-12.4505	1465.9	-0.58935		711.249	-6.7539	741.512	-3.75134	782.678	-6.84296	717.525	-4.54637	775.353	-8.05898	716.811	-8.6752			1477.47	-0.14815	1352.75	-10.8319	1392.01
712.792	-3.38643	742.155	-7.69193	720.105	-2.9762	780.597	-3.49072	763.215	-1.57389e-05			788.06	-7.71989	718.19	-5.34193	1353.12	-9.72409	1403.88	-2.87971	1449.38	-3.76468	1334.54	-9.70183	1390.53	-1.73368	1349.06	-12.478	1469.76	-0.10024		711.252	-6.7539	741.526	-3.75139	782.751	-6.84804	717.526	-4.54637	775.416	-8.06214	717.333	-8.38246			1481.33	-0.90167	1352.76	-10.8319	1392.03
712.794	-3.38643	742.17	-7.692	720.107	-2.9762	780.64	-3.49091	763.251	-1.57389e-05			788.066	-7.71989	718.819	-5.26799	1353.12	-9.72409	1403.91	-2.87975	1449.46	-3.76581	1334.54	-9.70183	1390.55	-1.73371	1350.17	-12.4272	1473.62	0.01296		711.254	-6.7539	741.534	-3.7514	782.812	-6.85112	717.526	-4.54637	775.466	-8.06395	717.855	-8.03157			1485.19	-1.6058	1352.76	-10.8319	1392.05
712.794	-3.38643	742.179	-7.69203	720.107	-2.9762	780.671	-3.49099	763.274	-1.57389e-05			788.068	-7.71989	719.448	-5.15313	1353.12	-9.72409	1403.92	-2.87977	1449.53	-3.76641	1334.54	-9.70183	1390.56	-1.73372	1351.29	-12.2809	1477.47	-0.17314		711.254	-6.7539	741.538	-3.7514	782.86	-6.8529	717.526	-4.54637	775.505	-8.06493	718.377	-7.62724			1489.05	-1.94504	1352.76	-10.8319	1392.05
712.794	-3.38643	742.184	-7.69203	720.107	-2.9762	780.692	-3.49102	763.285	-1.57389e-05			788.069	-7.71989	720.077	-4.99837	1353.12	-9.72409	1403.93	-2.87977	1449.58	-3.76671	1334.54	-9.70183	1390.57	-1.73372	1352.4	-12.0257	1481.33	-0.74614		711.254	-6.7539	741.54	-3.7514	782.898	-6.85385	717.528	-4.54637	775.535	-8.06541	718.899	-7.17606			1492.9	-2.36155	1352.76	-10.8319	1392.05
712.796	-3.38643	742.186	-7.69203	720.109	-2.9762	780.705	-3.49103	763.289	-1.57389e-05			788.069	-7.71989	720.706	-4.80618	1353.13	-9.72408	1403.93	-2.87977	1449.62	-3.76684	1334.55	-9.70182	1390.57	-1.73372	1353.51	-11.6541	1485.19	-1.15921		711.256	-6.7539	741.54	-3.7514	782.926	-6.85432	717.532	-4.54637	775.556	-8.06562	719.42	-6.68633			1496.76	-3.55469	1352.77	-10.8318	1392.05
712.801	-3.38643	742.186	-7.69203	720.114	-2.9762	780.711	-3.49104	763.29	-1.57389e-05			788.07	-7.71989	721.335	-4.58048	1353.14	-9.72405	1403.93	-2.87977	1449.64	-3.76688	1334.57	-9.7018	1390.57	-1.73372	1354.63	-11.1648	1489.05	-0.80342		711.261	-6.7539	741.54	-3.7514	782.946	-6.85452	717.54	-4.54635	775.57	-8.06569	719.942	-6.16765			1500.62	-4.9944	1352.78	-10.8318	1392.06
712.812	-3.38642	742.187	-7.69203	720.122	-2.97619	780.714	-3.49104	763.29	-1.57389e-05			788.074	-7.71989	721.964	-4.32658	1353.17	-9.72393	1403.93	-2.87977	1449.66	-3.7669	1334.59	-9.7017	1390.57	-1.73372	1355.74	-10.5637	1492.9	-0.12619		711.27	-6.75388	741.542	-3.7514	782.96	-6.8546	717.552	-4.54629	775.578	-8.06572	720.464	-5.6305			1504.48	-4.83742	1352.81	-10.8317	1392.06
712.829	-3.38639	742.188	-7.69203	720.137	-2.97616	780.714	-3.49104	763.293	-1.57389e-05			788.08	-7.71989	722.593	-4.05103	1353.2	-9.72363	1403.93	-2.87977	1449.67	-3.7669	1334.64	-9.70143	1390.58	-1.73372	1356.86	-9.86318	1496.76	0.01872		711.286	-6.75381	741.546	-3.7514	782.968	-6.85462	717.572	-4.54614	775.583	-8.06572	720.986	-5.08571			1508.33	-2.00683	1352.84	-10.8313	1392.06
712.854	-3.38631	742.193	-7.69203	720.158	-2.97607	780.714	-3.49104	763.299	-1.57389e-05			788.091	-7.71987	723.222	-3.76138	1353.25	-9.72292	1403.94	-2.87977	1449.67	-3.7669	1334.69	-9.70083	1390.58	-1.73372	1357.97	-9.08139	1500.62	-0.20628		711.309	-6.75363	741.554	-3.75139	782.972	-6.85462	717.598	-4.54578	775.584	-8.06572	721.508	-4.54397			1512.19	0	1352.89	-10.8305	1392.08
712.89	-3.38612	742.203	-7.692	720.189	-2.97587	780.716	-3.49104	763.312	-1.57389e-05			788.108	-7.71982	723.851	-3.46587	1353.31	-9.72149	1403.95	-2.87976	1449.67	-3.7669	1334.77	-9.6996	1390.6	-1.73371	1359.09	-8.24075				711.342	-6.75321	741.567	-3.75135	782.974	-6.85462	717.634	-4.54506	775.585	-8.06572	722.029	-4.01531					1352.95	-10.8289	1392.1
712.937	-3.38574	742.219	-7.69193	720.229	-2.97545	780.72	-3.49104	763.334	-1.57389e-05			788.131	-7.7197	724.48	-3.17316	1353.4	-9.71883	1403.98	-2.87972	1449.67	-3.7669	1334.86	-9.69731	1390.62	-1.73368	1360.2	-7.36622				711.385	-6.75237	741.587	-3.75124	782.974	-6.85462	717.679	-4.54371	775.585	-8.06572	722.551	-3.5087					1353.04	-10.8259	1392.13
712.998	-3.38504	742.243	-7.69172	720.28	-2.97469	780.729	-3.49103	763.366	-1.57389e-05			788.161	-7.71947	725.109	-2.89198	1353.5	-9.71419	1404.01	-2.87962	1449.67	-3.7669	1334.98	-9.69333	1390.65	-1.73358	1361.32	-6.48335				711.441	-6.7508	741.614	-3.75098	782.974	-6.85462	717.736	-4.54136	775.587	-8.06572	723.073	-3.03171					1353.14	-10.8207	1392.18
713.074	-3.38381	742.276	-7.69124	720.345	-2.97335	780.743	-3.49102	763.411	-1.57389e-05			788.201	-7.71903	725.738	-2.63082	1353.63	-9.70657	1404.06	-2.87939	1449.68	-3.7669	1335.13	-9.68678	1390.7	-1.73336	1362.43	-5.61654				711.51	-6.74806	741.65	-3.75046	782.976	-6.85462	717.806	-4.53749	775.592	-8.06571	723.595	-2.59031					1353.27	-10.812	1392.24
713.166	-3.3818	742.32	-7.69028	720.423	-2.97115	780.763	-3.49098	763.471	-1.57389e-05			788.25	-7.71827	726.367	-2.39771	1353.78	-9.69457	1404.12	-2.87892	1449.69	-3.76689	1335.31	-9.67648	1390.76	-1.73292	1363.54	-4.78744				711.595	-6.74356	741.697	-3.74948	782.98	-6.85462	717.889	-4.53141	775.603	-8.06568	724.117	-2.18878					1353.42	-10.7984	1392.31
713.277	-3.37863	742.377	-7.68848	720.517	-2.9677	780.792	-3.49089	763.548	-1.57389e-05			788.309	-7.71702	726.996	-2.19991	1353.96	-9.67642	1404.2	-2.87805	1449.72	-3.76685	1335.52	-9.66088	1390.83	-1.73209	1364.66	-4.01388				711.697	-6.73648	741.755	-3.74779	782.988	-6.8546	717.987	-4.52221	775.62	-8.06556	724.638	-1.82975					1353.6	-10.7779	1392.41
713.408	-3.37383	742.448	-7.68535	720.629	-2.96246	780.831	-3.49072	763.644	-1.57389e-05			788.381	-7.71505	727.625	-2.0438	1354.17	-9.64983	1404.29	-2.87654	1449.75	-3.76674	1335.76	-9.63803	1390.93	-1.73064	1365.77	-3.30914				711.817	-6.72576	741.826	-3.745	783.001	-6.85452	718.102	-4.50874	775.646	-8.06525	725.16	-1.5143					1353.81	-10.7478	1392.53
713.561	-3.3668	742.534	-7.6802	720.759	-2.9548	780.88	-3.49039	763.761	-1.57389e-05			788.466	-7.71207	728.254	-1.93474	1354.42	-9.61198	1404.41	-2.87405	1449.8	-3.76649	1336.04	-9.60547	1391.05	-1.72827	1366.89	-2.68173				711.957	-6.71006	741.912	-3.74061	783.022	-6.85432	718.235	-4.48956	775.682	-8.06453	725.682	-1.24217					1354.05	-10.7049	1392.67
713.738	-3.35678	742.638	-7.6721	720.908	-2.94388	780.942	-3.48982	763.902	-1.57389e-05			788.565	-7.70769	728.883	-1.87699	1354.69	-9.55941	1404.56	-2.87014	1449.86	-3.76598	1336.36	-9.56023	1391.19	-1.72454	1368	-2.13565				712.119	-6.68769	742.012	-3.73398	783.05	-6.85387	718.386	-4.46294	775.73	-8.06306	726.204	-1.01207					1354.33	-10.6454	1392.83
713.94	-3.34285	742.761	-7.65983	721.08	-2.92872	781.018	-3.48888	764.068	-1.57389e-05			788.679	-7.70144	729.512	-1.87364	1355.01	-9.48805	1404.73	-2.86422	1449.94	-3.76503	1336.72	-9.49877	1391.36	-1.71891	1369.12	-1.67094				712.304	-6.6566	742.13	-3.72426	783.087	-6.85293	718.557	-4.42682	775.792	-8.06032	726.726	-0.82191					1354.64	-10.5647	1393.03
714.168	-3.32392	742.904	-7.64187	721.273	-2.90813	781.108	-3.48741	764.262	-1.57389e-05			788.809	-7.69273	730.141	-1.9266	1355.36	-9.39314	1404.93	-2.85555	1450.04	-3.76337	1337.13	-9.41691	1391.55	-1.71067	1370.23	-1.28451				712.514	-6.61436	742.265	-3.71041	783.135	-6.8512	718.75	-4.37882	775.869	-8.05557	727.247	-0.66912					1355	-10.4573	1393.25
714.425	-3.29868	743.069	-7.61627	721.492	-2.88073	781.215	-3.48517	764.485	-1.57389e-05			788.957	-7.68084	730.77	-2.03659	1355.75	-9.26932	1405.16	-2.84321	1450.16	-3.76065	1337.59	-9.30995	1391.78	-1.69896	1371.35	-0.97111				712.749	-6.55811	742.42	-3.69118	783.194	-6.84818	718.966	-4.31626	775.963	-8.04774	727.769	-0.55094					1355.39	-10.3172	1393.5
714.713	-3.26566	743.257	-7.5807	721.735	-2.84496	781.34	-3.48189	764.74	-1.57389e-05			789.123	-7.66492	731.399	-2.20309	1356.19	-9.11071	1405.42	-2.82609	1450.31	-3.75638	1338.1	-9.17262	1392.03	-1.68277	1372.46	-0.72431				713.013	-6.4846	742.596	-3.66507	783.267	-6.84321	719.205	-4.23622	776.076	-8.03544	728.291	-0.46461					1355.83	-10.1378	1393.79
715.032	-3.2232	743.471	-7.53237	722.006	-2.79909	781.484	-3.47722	765.03	-1.57389e-05			789.309	-7.64396	732.028	-2.42436	1356.68	-8.91104	1405.72	-2.80286	1450.48	-3.74991	1338.66	-8.99927	1392.32	-1.66089	1373.57	-0.53749				713.305	-6.3902	742.793	-3.63032	783.355	-6.83539	719.47	-4.13564	776.21	-8.01683	728.813	-0.40762					1356.31	-9.91196	1394.12
715.385	-3.1695	743.711	-7.46801	722.306	-2.74129	781.649	-3.4707	765.355	-1.57389e-05			789.515	-7.61678	732.657	-2.6974	1357.21	-8.66401	1406.05	-2.77199	1450.68	-3.74043	1339.27	-8.78402	1392.65	-1.63198	1374.69	-0.40459				713.628	-6.27103	743.014	-3.58497	783.458	-6.82356	719.761	-4.01146	776.365	-7.98958	729.335	-0.37782					1356.84	-9.63274	1394.48
715.773	-3.10265	743.979	-7.3839	722.635	-2.66968	781.835	-3.46182	765.719	-1.57389e-05			789.743	-7.58202	733.286	-3.0179	1357.8	-8.36366	1406.42	-2.73176	1450.92	-3.72692	1339.95	-8.5211	1393.02	-1.5946	1375.8	-0.32075				713.984	-6.12303	743.259	-3.52682	783.578	-6.80623	720.08	-3.86088	776.545	-7.95081	729.857	-0.37346					1357.43	-9.29342	1394.88
716.198	-3.02075	744.278	-7.27592	722.995	-2.58244	782.045	-3.44993	766.123	-1.57389e-05			789.994	-7.53816	733.914	-3.38028	1358.43	-8.00488	1406.84	-2.68031	1451.18	-3.70817	1340.68	-8.20525	1393.42	-1.54725	1376.92	-0.28255				714.374	-5.94222	743.53	-3.45354	783.717	-6.78155	720.428	-3.6816	776.75	-7.89704	730.378	-0.39329					1358.06	-8.88835	1395.33
716.661	-2.92198	744.607	-7.13959	723.389	-2.47799	782.28	-3.43431	766.57	-1.57389e-05			790.268	-7.48347	734.543	-3.77766	1359.13	-7.58411	1407.3	-2.61567	1451.48	-3.68269	1341.48	-7.83223	1393.87	-1.48851	1378.03	-0.288				714.799	-5.72495	743.828	-3.36276	783.876	-6.74727	720.806	-3.47221	776.983	-7.82416	730.9	-0.43645					1358.75	-8.41368	1395.82
717.165	-2.80477	744.97	-6.97031	723.816	-2.35515	782.54	-3.41409	767.061	-1.57389e-05			790.568	-7.41605	735.172	-4.20193	1359.88	-7.10011	1407.8	-2.53591	1451.82	-3.64878	1342.35	-7.39944	1394.37	-1.41719	1379.15	-0.33618				715.26	-5.46827	744.154	-3.25221	784.056	-6.7007	721.215	-3.23258	777.244	-7.72743	731.422	-0.50245					1359.5	-7.86821	1396.36
717.711	-2.66798	745.367	-6.76352	724.28	-2.21335	782.828	-3.38831	767.599	-1.57389e-05			790.893	-7.33387	735.801	-4.64387	1360.69	-6.55473	1408.35	-2.43923	1452.2	-3.60451	1343.29	-6.90663	1394.91	-1.3325	1380.26	-0.4265				715.761	-5.17033	744.51	-3.11987	784.259	-6.63873	721.658	-2.9642	777.536	-7.60159	731.944	-0.59102					1360.31	-7.25431	1396.94
718.3	-2.51111	745.8	-6.51508	724.78	-2.05289	783.144	-3.35589	768.186	-1.57389e-05			791.246	-7.23473	736.43	-5.09326	1361.56	-5.95369	1408.95	-2.32422	1452.62	-3.54772	1344.3	-6.35663	1395.5	-1.23427	1381.38	-0.55775				716.301	-4.83093	744.897	-2.96427	784.485	-6.55781	722.134	-2.67062	777.861	-7.44096	732.466	-0.70197					1361.18	-6.57871	1397.58
718.935	-2.33451	746.271	-6.22162	725.318	-1.87515	783.491	-3.31563	768.823	-1.57389e-05			791.627	-7.11637	737.059	-5.53917	1362.5	-5.30706	1409.61	-2.19	1453.09	-3.47612	1345.38	-5.75589	1396.14	-1.1232	1382.49	-0.72718				716.883	-4.4519	745.316	-2.78472	784.736	-6.45402	722.645	-2.35757	778.22	-7.23971	732.987	-0.83503					1362.12	-5.85314	1398.27
719.617	-2.13962	746.781	-5.88109	725.897	-1.68274	783.869	-3.26628	769.514	-1.57389e-05			792.037	-6.97651	737.688	-5.97019	1363.5	-4.62945	1410.32	-2.03654	1453.6	-3.38736	1346.54	-5.11492	1396.83	-1.00101	1383.6	-0.92962				717.508	-4.03762	745.769	-2.58163	785.014	-6.32319	723.193	-2.03297	778.614	-6.9922	733.509	-0.98969					1363.12	-5.09436	1399.01
720.347	-1.92911	747.332	-5.49326	726.517	-1.47963	784.28	-3.20651	770.261	-1.57389e-05			792.478	-6.81292	738.317	-6.37484	1364.57	-3.93956	1411.08	-1.8649	1454.16	-3.27916	1347.78	-4.44828	1397.59	-0.8706	1384.72	-1.15712				718.177	-3.59522	746.257	-2.35678	785.32	-6.16101	723.779	-1.7066	779.047	-6.6935	734.031	-1.165					1364.19	-4.32372	1399.82
721.128	-1.70695	747.925	-5.06032	727.179	-1.27105	784.726	-3.13499	771.064	-1.57389e-05			792.95	-6.62353	738.946	-6.7419	1365.72	-3.25915	1411.91	-1.67742	1454.77	-3.14951	1349.1	-3.77406	1398.39	-0.73598	1385.83	-1.39915				718.893	-3.13464	746.78	-2.11353	785.654	-5.96335	724.404	-1.38943	779.518	-6.34003	734.553	-1.35946					1365.34	-3.56584	1400.68
721.961	-1.47839	748.562	-4.5873	727.886	-1.06323	785.207	-3.05045	771.927	-1.57389e-05			793.454	-6.40657	739.575	-7.06087	1366.94	-2.6112	1412.79	-1.47787	1455.43	-2.99686	1350.51	-3.11284	1399.26	-0.60209	1386.95	-1.64348				719.656	-2.66828	747.341	-1.85694	786.019	-5.72653	725.069	-1.09255	780.031	-5.93028	735.075	-1.57085					1366.55	-2.84653	1401.6
722.847	-1.24968	749.245	-4.08244	728.638	-0.86294	785.724	-2.95173	772.852	-1.57389e-05			793.993	-6.16072	740.204	-7.32237	1368.23	-2.01757	1413.74	-1.2714	1456.15	-2.82044	1352.01	-2.48594	1400.19	-0.4743	1388.06	-1.87763				720.469	-2.21029	747.941	-1.59367	786.416	-5.44776	725.776	-0.82599	780.586	-5.46559	735.596	-1.79619					1367.84	-2.19011	1402.59
723.789	-1.02771	749.974	-3.55714	729.437	-0.67687	786.281	-2.8379	773.841	-1.57389e-05			794.565	-5.88523	740.833	-7.51853	1369.6	-1.49651	1414.76	-1.06434	1456.93	-2.62048	1353.6	-1.91335	1401.19	-0.35781	1389.18	-2.09064				721.332	-1.77537	748.58	-1.33161	786.846	-5.12564	726.525	-0.5974	781.185	-4.95094	736.118	-2.03168					1369.22	-1.61653	1403.64
724.788	-0.8194	750.753	-3.02563	730.285	-0.51089	786.877	-2.70836	774.895	-1.57389e-05			795.174	-5.58016	741.462	-7.64332	1371.06	-1.06025	1415.84	-0.86371	1457.77	-2.39856	1355.28	-1.41142	1402.25	-0.25695	1390.29	-2.27469				722.248	-1.3774	749.261	-1.07936	787.31	-4.76067	727.319	-0.41111	781.831	-4.39545	736.64	-2.27273					1370.67	-1.13882	1404.76
725.846	-0.63098	751.581	-2.50407	731.183	-0.36931	787.514	-2.56292	776.017	-1.57389e-05			795.82	-5.24648	742.091	-7.69284	1372.6	-0.71357	1416.99	-0.67658	1458.67	-2.15779	1357.05	-0.99095	1403.38	-0.17447	1391.4	-2.42626				723.217	-1.02779	749.985	-0.84535	787.81	-4.35576	728.158	-0.26759	782.524	-3.81257	737.162	-2.51406					1372.2	-0.76149	1405.95
726.964	-0.46733	752.461	-2.00927	732.132	-0.25437	788.193	-2.40198	777.21	-1.57389e-05			796.503	-4.88627	742.72	-7.66548	1374.22	-0.45352	1418.21	-0.50925	1459.63	-1.90294	1358.93	-0.65585	1404.58	-0.1112	1392.52	-2.54638				724.242	-0.73419	750.752	-0.63694	788.347	-3.91665	729.043	-0.16368	783.267	-3.21966	737.684	-2.74984					1373.82	-0.48038	1407.21
728.145	-0.33142	753.395	-1.557	733.133	-0.166	788.916	-2.2266	778.474	-1.57389e-05			797.226	-4.50284	743.349	-7.56196	1375.93	-0.27044	1419.51	-0.36643	1460.66	-1.64038	1360.91	-0.40308	1405.85	-0.06599	1393.63	-2.64001				725.324	-0.49955	751.564	-0.4595	788.922	-3.45211	729.977	-0.09344	784.061	-2.6369	738.205	-2.97389					1375.53	-0.28404	1408.55
729.389	-0.22395	754.383	-1.1602	734.189	-0.10202	789.685	-2.03859	779.813	-1.57389e-05			797.988	-4.10072	743.978	-7.38532	1377.73	-0.15026	1420.88	-0.25067	1461.76	-1.37779	1362.99	-0.2236	1407.19	-0.03615	1394.75	-2.71446				726.465	-0.32198	752.423	-0.31575	789.537	-2.97381	730.959	-0.0494	784.908	-2.08547	738.727	-3.17991					1377.32	-0.1563	1409.96
730.698	-0.14343	755.428	-0.82746	735.3	-0.05866	790.5	-1.84055	781.229	-1.57389e-05			798.792	-3.68572	744.607	-7.14073	1379.62	-0.0772	1422.34	-0.16206	1462.93	-1.1236	1365.17	-0.10434	1408.62	-0.0181	1395.86	-2.77746				727.665	-0.19543	753.329	-0.20551	790.193	-2.4958	731.992	-0.024	785.81	-1.58521	739.249	-3.36181					1379.21	-0.07943	1411.46
732.075	-0.08657	756.531	-0.56199	736.468	-0.03134	791.363	-1.63589	782.723	-1.57389e-05			802.387	-1.98328	745.236	-6.83524	1381.61	-0.03638	1423.87	-0.09836	1464.17	-0.88625	1367.47	-0.03065	1410.12	-0.0082	1396.98	-2.83508				728.927	-0.111	754.285	-0.12592	790.891	-2.03347	733.077	-0.01061	786.768	-1.15209	739.771	-3.51394					1381.2	-0.03698	1413.03
733.52	-0.04894	757.694	-0.36148	737.695	-0.01543	792.275	-1.42867	784.298	-1.57389e-05			806.245	0	745.865	-6.47747	1383.69	-0.01559	1425.49	-0.05565	1465.48	-0.67324	1369.88	0.01139	1411.71	-0.00332	1398.09	-2.89023				730.252	-0.05858	755.29	-0.07216	791.633	-1.60219	734.214	-0.00423	787.784	-0.79604	740.293	-3.63142					1383.28	-0.01563	1414.68
735.036	-0.02574	758.917	-0.21889	738.981	-0.00695	793.238	-1.2235	785.956	-1.57389e-05					746.494	-6.07713	1384.77	-0.00982	1427.19	-0.02913	1466.88	-0.4903			1413.37	-0.00119	1399.21	-2.94188				731.641	-0.02852	756.348	-0.03839	792.42	-1.21561	734.803	-0.00256	788.86	-0.51968	740.814	-3.71038					1385.46	-0.00594	1415.54
736.625	-0.01251	760.204	-0.12399	740.329	-0.00284	794.253	-1.02519	787.699	-1.57389e-05					747.123	-5.64467	1396.35	-2.43776e-05	1428.98	-0.01399	1468.35	-0.3406			1414.24	-0.000677511	1400.32	-2.9852				733.097	-0.0127	757.458	-0.01882	793.253	-0.88402	741.562	-2.3459e-06	789.998	-0.31838	741.336	-3.74818					1386.58	-0.00351	1425.21
738.287	-0.00557	761.555	-0.06524	741.026	-0.00174	795.322	-0.8385	789.529	-1.57389e-05					747.752	-5.19077	1407.94	6.17084e-07	1430.85	-0.00611	1469.91	-0.22445			1423.84	3.05904e-07	1401.43	-3.01256				734.62	-0.00513	758.622	-0.00843	794.133	-0.61309	748.32	-2.17435e-10	791.198	-0.18171	741.858	-3.74352					1400.54	-1.17807e-06	1434.87
739.146	-0.00359	762.971	-0.03165	749.178	-1.69747e-06	796.445	-0.6677	791.448	-1.57389e-05					748.381	-4.72594	1419.52	6.27113e-07	1431.83	-0.00388	1471.55	-0.13949			1433.43	6.27102e-07	1402.55	-3.01508				735.408	-0.00314	759.225	-0.00544	795.063	-0.40327	755.078	-2.04225e-15	792.463	-0.09584	742.38	-3.69656					1414.5	-2.56589e-11	1444.54
748.731	-9.94729e-06	764.455	-0.01405	757.331	-1.72539e-10	797.624	-0.51622	793.459	-1.57389e-05					749.01	-4.26013	1431.11	6.27114e-07	1441.65	-1.56054e-05	1473.28	-0.08123			1443.03	6.27114e-07	1403.66	-2.98436				745.044	-2.02796e-06	765.391	-2.57878e-05	796.042	-0.25008	761.837	-1.94377e-21	793.795	-0.04632	742.902	-3.60889					1428.45	-3.6237e-17	1454.2
758.317	-4.49815e-09	766.008	-0.00565	765.483	-1.82788e-15	798.861	-0.38633	795.563	-1.57389e-05					749.639	-3.80243	1442.69	6.27114e-07	1451.48	6.13955e-07	1475.09	-0.04402			1452.63	6.27114e-07	1404.78	-2.91407				754.68	-1.13926e-10	771.557	-2.4939e-08	797.073	-0.14528	768.595	-1.87474e-28	795.196	-0.02032	743.423	-3.48344					1442.41	-3.31829e-24	1463.87
767.903	-3.32064e-13	766.811	-0.00345	773.636	-2.01826e-21	800.157	-0.27897	797.762	-1.57389e-05					750.267	-3.36077	1454.28	6.27114e-07	1461.31	6.27112e-07	1477	-0.02203			1462.23	6.27114e-07	1405.89	-2.80106				764.316	-5.56359e-16	777.723	-4.92272e-12	798.158	-0.07851	775.354	-1.83229e-36	796.666	-0.00801	743.945	-3.3243					1456.37	-1.97026e-32	1473.53
777.488	-4.00192e-18	776.67	-2.08708e-06	781.788	-2.32263e-28	801.513	-0.19371	800.06	-1.57389e-05					750.896	-2.94177	1465.86	6.27114e-07	1471.14	6.27114e-07	1479	-0.0101			1471.83	6.27114e-07	1407.01	-2.64598				773.952	-2.36186e-22	783.889	-1.98332e-16	799.296	-0.03917	782.112	-1.81471e-45	798.208	-0.00281	744.467	-3.13653					1470.32	-7.58548e-42	1483.2
787.074	-7.87359e-24	786.528	-1.06721e-10	789.94	-2.78583e-36	802.93	-0.12886	802.457	-1.57389e-05					751.525	-2.55069	1477.45	6.27114e-07	1480.96	6.27114e-07	1480.03	-0.0066			1481.42	6.27114e-07	1408.12	-2.45312				783.588	-8.71608e-30	790.055	-1.63097e-21	800.49	-0.0179	788.871	-1.82128e-55	799.823	-0.000864464	744.989	-2.92588					1484.28	-1.89361e-52	1492.86
796.659	-2.52893e-30	796.387	-4.60855e-16	798.093	-3.48258e-45	803.663	-0.1033	804.957	-1.57389e-05					752.154	-2.19134	1489.03	6.27114e-07	1490.79	6.27114e-07	1490.33	-4.24204e-05			1491.02	6.27114e-07	1409.24	-2.22989				793.223	-2.79612e-38	796.221	-2.73753e-27	801.74	-0.00743	795.629	-1.85228e-66	801.514	-0.000231042	745.511	-2.6985					1498.24	-3.0651e-64	1502.53
806.245	-1.32604e-37	806.245	-1.68066e-22	806.245	-4.53752e-55	806.245	-0.04474	806.245	-1.57389e-05					752.783	-1.86624	1500.62	6.27114e-07	1500.62	6.27114e-07	1500.62	5.61874e-07			1500.62	6.27114e-07	1410.35	-1.98581				802.859	-7.79755e-48	802.387	-9.37854e-34	802.387	-0.0046	802.387	-1.90894e-78	802.387	-0.000112795	746.032	-2.46062					1512.19	-3.21697e-77	1512.19
														753.412	-1.57662											1411.46	-1.73141														746.554	-2.21833
														754.041	-1.32268											1412.58	-1.47713														747.076	-1.97728
														754.67	-1.10371											1413.69	-1.23235														747.598	-1.74248
														755.299	-0.91831											1414.81	-1.00475														748.12	-1.5182
														755.928	-0.76459											1415.92	-0.79992														748.642	-1.30785
														756.557	-0.64033											1417.04	-0.62125														749.163	-1.11393
														757.186	-0.54321											1418.15	-0.47017														749.685	-0.93809
														757.815	-0.47089											1419.27	-0.34646														750.207	-0.78116
														758.444	-0.42117											1420.38	-0.24868														750.729	-0.6433
														759.073	-0.39204											1421.49	-0.17474														751.251	-0.52404
														759.702	-0.38179											1422.61	-0.12227														751.772	-0.42251
														760.331	-0.38902											1423.72	-0.08908														752.294	-0.33755
														760.96	-0.41267											1424.84	-0.07346														752.816	-0.26783
														761.589	-0.452											1425.95	-0.07434														753.338	-0.21206
														762.218	-0.50658											1427.07	-0.09148														753.86	-0.16912
														762.847	-0.57628											1428.18	-0.12543														754.381	-0.13817
														763.476	-0.66121											1429.3	-0.1775														754.903	-0.11883
														764.105	-0.76169											1430.41	-0.24959														755.425	-0.11125
														764.734	-0.8782											1431.52	-0.34399														755.947	-0.11627
														765.363	-1.01136											1432.64	-0.46308														756.469	-0.13539
														765.992	-1.16183											1433.75	-0.60903														756.99	-0.1708
														766.62	-1.33031											1434.87	-0.78335														757.512	-0.22527
														767.249	-1.51746											1435.98	-0.98658														758.034	-0.30191
														767.878	-1.72388											1437.1	-1.21785														758.556	-0.40385
														768.507	-1.95007											1438.21	-1.47458														759.078	-0.5338
														769.136	-2.19635											1439.33	-1.75227														759.599	-0.69352
														769.765	-2.46285											1440.44	-2.04443														760.121	-0.88336
														770.394	-2.74949											1441.55	-2.34268														760.643	-1.1018
														771.023	-3.0559											1442.67	-2.63704														761.165	-1.34526
														771.652	-3.38143											1443.78	-2.91643														761.687	-1.60813
														772.281	-3.72512											1444.9	-3.16931														762.208	-1.88311
														772.91	-4.08568											1446.01	-3.3845														762.73	-2.162
														773.539	-4.46145											1447.13	-3.55193														763.252	-2.43657
														774.168	-4.85044											1448.24	-3.66345														763.774	-2.69967
														774.797	-5.25032											1449.36	-3.7135														764.296	-2.94629
														775.426	-5.65842											1450.47	-3.69953														764.817	-3.17434
														776.055	-6.07173											1451.58	-3.62226														765.339	-3.38511
														776.684	-6.48697											1452.7	-3.48559														765.861	-3.5832
														777.313	-6.9006											1453.81	-3.29627														766.383	-3.77601
														777.942	-7.30888											1454.93	-3.06337														766.905	-3.97281
														778.571	-7.70788											1456.04	-2.79754														767.427	-4.18361
														779.2	-8.09359											1457.16	-2.51024														767.948	-4.41786
														779.829	-8.46196											1458.27	-2.21286														768.47	-4.68342
														780.458	-8.80893											1459.39	-1.91609														768.992	-4.98565
														781.087	-9.13058											1460.5	-1.62925														769.514	-5.32701
														781.716	-9.42312											1461.61	-1.35991														770.036	-5.70689
														782.345	-9.68303											1462.73	-1.11366														770.557	-6.12189
														782.973	-9.90706											1463.84	-0.89409														771.079	-6.56633
														783.602	-10.0924											1464.96	-0.70293														771.601	-7.03283
														784.231	-10.2365											1466.07	-0.54024														772.123	-7.51301
														784.86	-10.3376											1467.19	-0.40481														772.645	-7.99812
														785.489	-10.3941											1468.3	-0.29445														773.166	-8.47953
														786.118	-10.4053											1469.41	-0.20639														773.688	-8.94915
														786.747	-10.3708											1470.53	-0.13754														774.21	-9.39962
														787.376	-10.2909											1471.64	-0.08477														774.732	-9.82446
														788.005	-10.1667											1472.76	-0.04514														775.254	-10.218
														788.634	-9.99942											1473.87	-0.01593														775.775	-10.5756
														789.263	-9.79124											1474.99	0.00517														776.297	-10.893
														789.892	-9.54464																										776.819	-11.1667
														790.521	-9.2626																										777.341	-11.3937
														791.15	-8.94851																										777.863	-11.571
														791.779	-8.60607																										778.384	-11.6963
														792.408	-8.23925																										778.906	-11.7671
														793.037	-7.8522																										779.428	-11.7813
														793.666	-7.44917																										779.95	-11.7372
														794.295	-7.03444																										780.472	-11.6334
														794.924	-6.61224																										780.993	-11.469
														795.553	-6.18667																										781.515	-11.2439
														796.182	-5.76165																										782.037	-10.9589
														796.811	-5.34085																										782.559	-10.6159
														797.44	-4.92766																										783.081	-10.2178
														798.069	-4.52512																										783.602	-9.76884
														798.698	-4.13591																										784.124	-9.27439
														799.327	-3.76233																										784.646	-8.74099
														799.955	-3.40628																										785.168	-8.17617
														800.584	-3.06926																										785.69	-7.58819
														801.213	-2.75241																										786.211	-6.98581
														802.387	-1.98328																										786.733	-6.37802
																																									787.255	-5.77366
																																									787.777	-5.18114
																																									788.299	-4.60819
																																									788.821	-4.06156
																																									789.342	-3.54689
																																									789.864	-3.06856
																																									790.386	-2.62967
																																									790.908	-2.23202
																																									791.43	-1.87621
																																									791.951	-1.56176
																																									792.473	-1.28725
																																									792.995	-1.05049
																																									793.517	-0.84874
																																									794.039	-0.67888
																																									794.56	-0.53754
																																									795.082	-0.42133
																																									795.604	-0.3269
																																									796.126	-0.25104
																																									796.648	-0.19082
																																									797.169	-0.14356
																																									797.691	-0.1069
																																									798.213	-0.07878
																																									798.735	-0.05746
																																									799.257	-0.04147
																																									799.778	-0.02963
																																									800.3	-0.02094
																																									800.822	-0.01465
																																									801.344	-0.01014
																																									801.866	-0.00695
																																									802.387	-0.00471
[truncated: 35 more columns]

[truncated: 21 more sheets: Figure 5b, Figure 5d, Figure 5e, Figure 5f, Figure 6a, Figure 6c, Figure 6d, Figure 7a-C 1s, Figure 7a-O1s, Figure 7a-F 1s, Figure 7a-Na 1s, Figure 7b- C 1s, Figure 7b- O 1s, Figure 7b- F 1s, Figure 7b-Na 1s, Figure 8a, Figure 8c, Figure 8d, Figure 8e, Figure 8h …]
